# Supplementary material for: RNA editing generates cellular subsets with diverse sequence within populations
Source: Nat Commun. 2016 Jul 15;7:12145. doi: 10.1038/ncomms12145 (PMC4947178; doi:10.1038/ncomms12145)
Supplement: Supplementary Data 1 — C-to-U edit lists as identified from bone marrow-derived macrophages. Modeled sites are bolded, and editing rates are provided for bulk and single cell data. Editing rates and coverage for both single cells and bulk for the simulated sites are also provided on a separate sheet. [file ncomms12145-s2.xlsx]

## Sheet: MacsList_bulkData
Supplementary Data 1. C-to-U edit lists as identified from bone marrow-derived macrophages. Simulated sites are bolded, and editing rates are provided for bulk and single cell data. Editing rates and coverage for both single cells and bulk for the simulated sites are also provided on a separate sheet.
High confidence (using filters: 15 min magnitude, 0.11 radians min angle) C-to-U edits from bone marrow-derived macrophages. Depth and editing rate from bulk RNA-seq sample.
Using bulk RNA-seq data with potential PCR duplicates removed with Picard; simulated sites bolded
Region	Gene	Chr	Coordinate	Depth	Editing rate
UTR3	Hdac2	10	37001805	21	0.142857
UTR3	Snx3	10	42535300	49	0.122449
UTR3	Ostm1	10	42700755	20	0.15
UTR3	Serinc1	10	57515985	62	0.83871
UTR3	Serinc1	10	57516878	28	0.107143
UTR3	Serinc1	10	57516900	30	0.1
UTR3	Sgpl1	10	61098853	79	0.0886076
UTR3	Sgpl1	10	61100356	26	0.115385
UTR3	Sar1a	10	61692028	20	0.1
UTR3	Srgn	10	62494609	56	0.160714
UTR3	Srgn	10	62494613	55	0.145455
UTR3	Igf1	10	87935490	40	0.2
UTR3	Gnptab	10	88446365	20	0.1
UTR3	Gnptab	10	88446750	20	0.1
UTR3	Slc25a3	10	91116650	21	0.142857
UTR3	Nap1l1	10	111497745	20	0.05
UTR3	Rab21	10	115290189	26	0.115385
UTR3	Rab21	10	115290625	29	0.103448
UTR3	Ppp3r1	11	17198903	18	0.111111
UTR3	Rab1	11	20225333	59	0.118644
UTR3	Aftph	11	20685121	19	0.105263
UTR3	0610010F05Rik	11	23573997	19	0.157895
UTR3	Rtn4	11	29742834	80	0.1125
UTR3	Rtn4	11	29742881	39	0.179487
UTR3	Fbxw11	11	32746619	36	0.138889
UTR3	Canx	11	50295255	74	0.22973
UTR3	9530068E07Rik	11	52407667	25	0.12
UTR3	9530068E07Rik	11	52408662	23	0.130435
UTR3	Kif3a	11	53602727	28	0.0714286
UTR3	Galnt10	11	57786948	17	0.117647
UTR3	Tvp23b	11	62894979	19	0.105263
UTR3	Cpd	11	76778491	17	0.117647
UTR3	Cpd	11	76778909	25	0.12
UTR3	Cpd	11	76779047	18	0.111111
UTR3	Slfn1	11	83122427	20	0.1
UTR3	Ccl5	11	83525896	27	0.185185
UTR3	Mmd	11	90278414	30	0.133333
UTR3	Zfp652	11	95764502	19	0.105263
UTR3	Rpl23	11	97777985	21	0.0952381
exonic	Bptf	11	107040300	18	0.111111
UTR3	Grb2	11	115644186	47	0.106383
UTR3	Timp2	11	118302409	34	0.117647
UTR3	Slc26a11	11	119380798	40	0.15
intronic	Itsn2	12	4679377	24	0.125
UTR3	Adam17	12	21323686	29	0.137931
UTR3	Adam17	12	21323694	30	0.133333
UTR3	Adam17	12	21323766	40	0.125
UTR3	Adam17	12	21323917	68	0.132353
UTR3	Bcap29	12	31595480	34	0.0882353
UTR3	Bcap29	12	31595521	37	0.108108
UTR3	Bcap29	12	31595671	26	0.153846
UTR3	Nampt	12	32850941	43	0.139535
UTR3	Sypl	12	32976273	17	0.0588235
UTR3	Cfl2	12	54860696	19	0.105263
UTR3	Mgat2	12	69186307	19	0.157895
UTR3	Sgpp1	12	75715116	17	0.117647
UTR3	Fut8	12	77475581	17	0.0588235
UTR3	Npc2	12	84755379	37	0.108108
UTR3	Aoah	13	21023665	19	0.105263
UTR3	Ssr1	13	37978902	30	0.133333
UTR3	Phf2	13	48801887	23	0.130435
UTR3	Phf2	13	48801893	23	0.130435
UTR3	Sptlc1	13	53333246	21	0.142857
UTR3	Sfxn1	13	54108190	19	0.105263
UTR3	Ubqln1	13	58177035	34	0.117647
UTR3	Hnrnpk	13	58391620	60	0.1
UTR3	Ctsl	13	64363895	85	0.0941176
UTR3	Sdha	13	74322762	37	0.108108
UTR3	Erap1	13	74691335	20	0.1
UTR3	Erap1	13	74691495	17	0.117647
UTR3	Emb	13	117273560	28	0.142857
UTR3	Emb	13	117273973	34	0.117647
UTR3	Emb	13	117274009	35	0.171429
UTR3	Ppp3cb	14	20500090	26	0.115385
UTR3	Sh3bp5	14	31374042	44	0.113636
UTR3	Gmfb	14	46808446	37	0.135135
UTR3	Rnase4	14	51106009	36	0.0833333
UTR3	Abhd4	14	54269105	30	0.1
UTR3	Mtmr6	14	60301297	22	0.0909091
UTR3	Mtmr6	14	60301299	20	0.1
UTR3	Itm2b	14	73362290	63	0.111111
UTR3	Itm2b	14	73362665	95	0.126316
UTR3	Epsti1	14	78002496	43	0.139535
UTR3	Kctd12	14	102977763	19	0.105263
UTR3	Kctd12	14	102977858	20	0.1
UTR3	Kctd12	14	102979609	17	0.117647
UTR3	Mycbp2	14	103113503	36	0.111111
UTR3	Rap2a	14	120504385	18	0.111111
UTR3	Ipo5	14	120947943	18	0.111111
UTR3	Oxct1	15	4154331	38	0.184211
UTR3	Myo10	15	25812579	17	0.117647
UTR3	Ank	15	27594130	38	0.105263
ncRNA_UTR3	Cpq	15	33594449	18	0.111111
UTR3	Azin1	15	38488294	28	0.107143
UTR3	Oxr1	15	41860036	19	0.105263
UTR3	Rad21	15	51963104	35	0.114286
UTR3	Zhx1	15	58047574	19	0.105263
UTR3	Zhx1	15	58047631	20	0.1
UTR3	Asap1	15	64088643	35	0.171429
UTR3	Chrac1	15	73094030	20	0.1
UTR3	Ly6e	15	74959776	19	0.105263
UTR3	Tmbim6	15	99408620	50	0.24
UTR3	Mcm4	16	15624287	47	0.106383
UTR3	Fgd4	16	16417582	30	0.1
UTR3	Pak2	16	32018002	44	0.0909091
UTR3	Tfrc	16	32631974	24	0.125
UTR3	Tfrc	16	32632307	43	0.325581
UTR3	Tfrc	16	32632308	44	0.204545
UTR3	Snx4	16	33298574	24	0.125
UTR3	Alcam	16	52249717	35	0.114286
UTR3	App	16	84954480	35	0.142857
UTR3	App	16	84954513	52	0.288462
UTR3	App	16	84954676	60	0.15
UTR3	App	16	84954731	60	0.15
UTR3	App	16	84954733	62	0.145161
UTR3	App	16	84954779	75	0.0933333
UTR3	App	16	84954794	76	0.105263
UTR3	App	16	84954817	70	0.1
UTR3	App	16	84954841	61	0.147541
UTR3	App	16	84954868	61	0.163934
UTR3	App	16	84954949	66	0.287879
UTR3	App	16	84955073	60	0.15
UTR3	Slc5a3	16	92086941	18	0.111111
UTR3	Qk	17	10211419	25	0.12
UTR3	"March2"	17	33691602	38	0.105263
ncRNA_exonic	Rn45s	17	39845863	71	0.239437
UTR3	Mut	17	40961596	17	0.117647
UTR3	Pla2g7	17	43612118	51	0.117647
UTR3	Man2a1	17	64753263	28	0.107143
UTR3	Man2a1	17	64753722	30	0.1
UTR3	Man2a1	17	64754990	48	0.416667
UTR3	Twsg1	17	65923162	17	0.117647
UTR3	Rhoq	17	86999897	21	0.142857
UTR3	Ccny	18	9314451	17	0.117647
UTR3	Riok3	18	12156437	23	0.0869565
UTR3	Reep5	18	34345528	35	0.114286
UTR3	Reep5	18	34346757	19	0.157895
UTR3	Rnf14	18	38316836	19	0.105263
UTR3	Tmed7	18	46586351	31	0.129032
UTR3	Lman1	18	65981695	22	0.136364
UTR3	Chmp1b	18	67206572	30	0.1
UTR3	Chmp1b	18	67207753	26	0.115385
UTR3	Cpt1a	19	3385671	29	0.137931
UTR3	Ctsf	19	4860650	19	0.105263
UTR3	Mpeg1	19	12464653	94	0.117021
UTR3	Mpeg1	19	12464689	90	0.122222
UTR3	Rfk	19	17401279	17	0.0588235
ncRNA_UTR3	Smarca2	19	26778048	17	0.117647
UTR3	Tm9sf3	19	41210918	17	0.117647
UTR3	Tm9sf3	19	41215012	41	0.121951
UTR3	Lypla1	1	4846127	20	0.1
UTR3	Lypla1	1	4846585	23	0.0869565
UTR3	Tram1	1	13565226	45	0.111111
UTR3	Tram1	1	13565907	28	0.142857
UTR3	Plekhb2	1	34878205	34	0.117647
UTR3	Rpl31	1	39371424	22	0.136364
UTR3	Rnf149	1	39551607	40	0.2
UTR3	Bmpr2	1	59877325	30	0.1
UTR3	Rhbdd1	1	82445145	20	0.15
UTR3	Trip12	1	84724076	20	0.1
UTR3	Ugt1a1,Ugt1a10,Ugt1a2,Ugt1a5,Ugt1a6a,Ugt1a6b,Ugt1a7c,Ugt1a9	1	88218977	27	0.259259
UTR3	"Sept2"	1	93508407	22	0.136364
UTR3	Pam	1	97821309	22	0.136364
UTR3	Tmem81	1	132508563	18	0.111111
UTR3	BC003331	1	150361433	25	0.28
UTR3	Soat1	1	156429808	29	0.103448
UTR3	Kifap3	1	163917029	20	0.1
UTR3	Creg1	1	165774557	78	0.115385
UTR3	Creg1	1	165774559	80	0.1
UTR3	Uap1	1	170142083	18	0.111111
intronic	Slamf7	1	171635925	27	0.0740741
UTR3	Pex19	1	172135530	19	0.105263
UTR3	Degs1	1	182276405	37	0.162162
UTR3	Degs1	1	182276410	39	0.153846
UTR3	Degs1	1	182276568	88	0.125
UTR3	Tmem206	1	191351160	34	0.117647
UTR3	Rsu1	2	13077068	33	0.151515
UTR3	Rsu1	2	13077070	33	0.181818
UTR3	Abi1	2	22941322	33	0.121212
UTR3	Yme1l1	2	23197200	38	0.105263
UTR3	Hnmt	2	24003296	19	0.0526316
UTR3	Tbc1d13	2	30151392	45	0.133333
UTR3	Cd302	2	60252153	29	0.103448
UTR3	Cd302	2	60252205	37	0.135135
UTR3	Slc25a12	2	71275028	18	0.111111
UTR3	Ola1	2	73093307	41	0.121951
UTR3	Rbm45	2	76383670	18	0.166667
UTR3	Dnajc10	2	80353709	19	0.210526
UTR3	Fbxo3	2	104061011	17	0.117647
UTR3	Spred1	2	117181433	25	0.12
UTR3	Snap23	2	120600693	20	0.15
UTR3	Ccndbp1	2	121016753	38	0.131579
UTR3	B2m	2	122152740	98	0.367347
UTR3	B2m	2	122152742	99	0.141414
UTR3	B2m	2	122152787	96	0.229167
UTR3	B2m	2	122152804	98	0.132653
UTR3	B2m	2	122152871	104	0.153846
UTR3	B2m	2	122152902	108	0.398148
UTR3	Gatm	2	122594543	19	0.105263
UTR3	Sppl2a	2	126890834	42	0.404762
UTR3	Sppl2a	2	126891382	17	0.117647
UTR3	Cd93	2	148440380	62	0.225806
UTR3	Serinc3	2	163623955	30	0.1
UTR3	Prex1	2	166567071	53	0.132075
UTR3	Arfgef2	2	166897763	19	0.105263
UTR3	Tpd52l2	2	181515823	17	0.117647
UTR3	Anxa5	3	36449030	93	0.258065
UTR3	Rnf13	3	57834025	41	0.121951
UTR3	Rnf13	3	57834410	53	0.132075
UTR3	Rnf13	3	57834718	67	0.104478
UTR3	Selt	3	58591729	18	0.166667
UTR3	Mbnl1	3	60627475	28	0.142857
UTR3	Mbnl1	3	60628677	44	0.181818
UTR3	Mbnl1	3	60629677	58	0.12069
UTR3	Ssr3	3	65381680	18	0.111111
UTR3	Anp32e	3	95946815	20	0.15
UTR3	Csde1	3	103058104	59	0.152542
UTR3	Nras	3	103067528	37	0.135135
UTR3	Nras	3	103067539	30	0.1
UTR3	Dram2	3	106573885	36	0.111111
UTR3	Lrif1	3	106736444	17	0.117647
UTR3	Slc25a24	3	109168268	32	0.125
UTR3	Slc25a24	3	109168318	35	0.114286
UTR3	Gclm	3	122266662	49	0.102041
UTR3	Gclm	3	122266823	35	0.114286
UTR3	Gclm	3	122266835	37	0.162162
UTR3	Casp6	3	129913758	22	0.363636
UTR3	Papss1	3	131643333	20	0.1
UTR3	Papss1	3	131643382	20	0.25
UTR3	Ppp3ca	3	136936345	34	0.0882353
UTR3	"Sep15"	3	144597012	45	0.155556
UTR3	Prkacb	3	146730647	18	0.888889
UTR3	Prkacb	3	146731503	19	0.105263
UTR3	Ddx58	4	40205162	38	0.105263
UTR3	Tmem38b	4	53861849	22	0.181818
UTR3	Gng10	4	59041448	27	0.111111
UTR3	Klhl9	4	88718535	30	0.3
UTR3	Klhl9	4	88719533	17	0.117647
UTR3	Tmem59	4	107200938	36	0.0833333
UTR3	Spata6	4	111828872	17	0.117647
UTR3	Rragc	4	123936953	34	0.176471
UTR3	Tmem50a	4	134898211	91	0.0879121
UTR3	Tmem50a	4	134898273	87	0.126437
exonic	Tmem243	5	9118555	26	0.115385
UTR3	Cd36	5	17782114	26	0.115385
UTR3	Cd36	5	17782161	30	0.133333
UTR3	Cd36	5	17783087	74	0.162162
UTR3	Cd36	5	17783137	69	0.84058
UTR3	Rbpj	5	53656848	24	0.125
UTR3	Smim14	5	65449888	50	0.12
UTR3	Atp8a1	5	67620311	18	0.111111
UTR3	Gnpda2	5	69575277	19	0.157895
UTR3	Naaa	5	92258426	18	0.166667
UTR3	Antxr2	5	97884906	46	0.173913
UTR3	Antxr2	5	97885461	29	0.103448
UTR3	Enoph1	5	100068240	18	0.111111
UTR3	Hpse	5	100680664	24	0.125
UTR3	Hsd17b11	5	103989802	18	0.111111
UTR3	Spp1	5	104440920	87	0.103448
UTR3	Tmed5	5	108122011	30	0.0666667
exonic	Ube3b	5	114419648	20	0.1
UTR3	Gltp	5	114669591	71	0.112676
exonic	Oasl1	5	114937284	20	0.1
UTR3	Clip1	5	123578621	27	0.111111
UTR3	Clip1	5	123578652	20	0.1
UTR3	Rac1	5	143505864	69	0.0869565
UTR3	N4bp2l1	5	150572611	19	0.105263
UTR3	Bet1	6	4077115	37	0.135135
UTR3	Bet1	6	4077276	22	0.136364
ncRNA_exonic	2610001J05Rik	6	13869970	44	0.181818
UTR3	Tes	6	17105467	17	0.0588235
UTR3	Cav2	6	17288408	23	0.173913
UTR3	Copg2	6	30748525	28	0.107143
UTR3	Exoc4	6	33972310	18	0.111111
UTR3	Mtpn	6	35510693	24	0.166667
UTR3	Mtpn	6	35510812	17	0.117647
UTR3	Mtpn	6	35511580	19	0.105263
intronic	Mkrn1	6	39400894	19	0.105263
UTR3	Casp2	6	42282187	26	0.153846
UTR3	Gpnmb	6	49058129	25	0.12
UTR3	Snx10	6	51589262	17	0.0588235
exonic	Gadd45a	6	67036792	19	0.105263
UTR3	Tgoln1	6	72608456	20	0.1
UTR3	Tgoln1	6	72609561	27	0.111111
UTR3	Tgoln1	6	72610577	18	0.111111
UTR3	Slc6a6	6	91758560	82	0.170732
UTR3	Sumf1	6	108108084	26	0.115385
UTR3	Arl8b	6	108822616	23	0.217391
UTR3	Wnk1	6	119925484	28	0.285714
UTR3	Mgst1	6	138156452	60	0.1
UTR3	Mgst1	6	138156729	17	0.117647
UTR3	Kras	6	145219962	20	0.1
UTR3	Tm7sf3	6	146602539	27	0.148148
UTR3	Axl	7	25758385	40	0.125
UTR3	Mef2a	7	67234192	20	0.1
UTR3	Abhd17c	7	84110041	20	0.1
UTR3	Tmem135	7	89140264	27	0.111111
UTR3	Il18bp	7	102015325	19	0.105263
UTR3	Tpp1	7	105745494	32	0.15625
UTR3	Copb1	7	114215802	44	0.159091
UTR3	Acadsb	7	131444615	18	0.166667
UTR3	Oat	7	132557671	20	0.1
UTR3	Oat	7	132557834	36	0.111111
UTR3	Fbxo25	8	13940119	18	0.111111
UTR3	Adam9	8	24950185	43	0.116279
UTR3	Adam9	8	24950206	46	0.108696
UTR3	Adam9	8	24950322	33	0.121212
UTR3	Adam9	8	24950487	34	0.117647
ncRNA_UTR3	Msr1	8	39603509	18	0.111111
UTR3	Asah1	8	41340843	73	0.164384
UTR3	Galnt7	8	57524110	18	0.111111
intronic	Lpl	8	68883890	19	0.105263
UTR3	Lpl	8	68906131	93	0.129032
UTR3	Lpl	8	68906629	98	0.102041
UTR3	Vps35	8	85260493	54	0.111111
UTR3	Rbl2	8	91123358	19	0.105263
UTR3	E2f4	8	105305303	19	0.105263
UTR3	Nfatc3	8	106130057	19	0.105263
UTR3	Ddx19a	8	110975153	34	0.117647
intronic	Nrp1	8	128477301	19	0.105263
UTR3	Tmem123	9	7793553	21	0.142857
UTR3	Tmem123	9	7793597	30	0.133333
UTR3	Dpy19l1	9	24412070	23	0.26087
UTR3	Dpy19l1	9	24412115	21	0.0952381
UTR3	Aplp2	9	31150346	74	0.135135
UTR3	Aplp2	9	31150441	57	0.175439
UTR3	Cadm1	9	47852249	33	0.121212
UTR3	Ube2q2	9	55207080	26	0.0769231
UTR3	Tspan3	9	56136121	44	0.113636
UTR3	Tspan3	9	56136126	43	0.139535
UTR3	Nptn	9	58652140	63	0.126984
UTR3	Nptn	9	58652193	54	0.240741
UTR3	Nptn	9	58652315	58	0.12069
UTR3	Adam10	9	70778418	19	0.157895
UTR3	Adam10	9	70779121	23	0.130435
UTR3	Myo5a	9	75218345	63	0.142857
UTR3	Myo5a	9	75219101	28	0.107143
UTR3	Myo5a	9	75219136	25	0.16
UTR3	Slc17a5	9	78536611	25	0.16
UTR3	Tmem30a	9	79769080	50	0.1
UTR3	Tmem30a	9	79770705	17	0.117647
UTR3	Tmem30a	9	79770910	33	0.151515
UTR3	Tmem30a	9	79770972	40	0.1
UTR3	Tmem30a	9	79771040	37	0.108108
UTR3	Tmem30a	9	79771044	36	0.194444
UTR3	Tmem30a	9	79771163	33	0.121212
UTR3	Tmem30a	9	79771261	28	0.142857
UTR3	Hmgn3	9	83110293	34	0.147059
UTR3	Dag1	9	108205799	17	0.117647
UTR3	Cmtm6	9	114749171	37	0.135135
UTR3	Stt3b	9	115242909	40	0.125
UTR3	Tgfbr2	9	116087852	60	0.133333
UTR3	Limd1	9	123521429	31	0.16129
UTR3	Wdr13	X	8124138	24	0.125
UTR3	Cybb	X	9435591	79	0.291139
UTR3	Cybb	X	9435726	69	0.318841
UTR3	Cybb	X	9436449	70	0.228571
UTR3	Cybb	X	9437067	49	0.265306
UTR3	Dynlt3	X	9654430	55	0.236364
UTR3	Dynlt3	X	9654854	20	0.1
UTR3	Dynlt3	X	9655388	27	0.148148
UTR3	Atp6ap2	X	12615988	41	0.121951
UTR3	Atp6ap2	X	12616196	46	0.108696
UTR3	Atp6ap2	X	12616382	71	0.126761
UTR3	Atp6ap2	X	12616387	70	0.228571
UTR3	Atp6ap2	X	12616398	67	0.149254
UTR3	Atp6ap2	X	12616481	59	0.237288
UTR3	Atp6ap2	X	12616502	48	0.104167
UTR3	Atp6ap2	X	12616656	75	0.173333
UTR3	Atp6ap2	X	12616752	17	0.117647
UTR3	Fundc1	X	17556768	23	0.130435
UTR3	Ube2a	X	36883668	19	0.105263
UTR3	Lamp2	X	38405078	20	0.1
UTR3	Lamp2	X	38405092	32	0.15625
UTR3	Lamp2	X	38419589	67	0.104478
UTR3	Lamp2	X	38419800	59	0.101695
UTR3	Lamp2	X	38420211	65	0.153846
UTR3	Lamp2	X	38420513	35	0.114286
UTR3	Lamp2	X	38420630	31	0.129032
UTR3	Lamp2	X	38420739	26	0.115385
UTR3	Lamp2	X	38421565	26	0.384615
UTR3	Hprt	X	53021282	65	0.261538
UTR3	Hprt	X	53021354	67	0.119403
UTR3	Arhgef6	X	57232897	27	0.148148
UTR3	Ids	X	70343363	37	0.108108
UTR3	Ids	X	70343376	38	0.105263
UTR3	Atp6ap1	X	74304364	85	0.129412
UTR3	Atp6ap1	X	74304393	88	0.170455
UTR3	Atp6ap1	X	74304403	86	0.127907
UTR3	Gyk	X	85702871	17	0.117647
UTR3	Msn	X	96168029	59	0.186441
UTR3	Msn	X	96168089	61	0.262295
UTR3	Msn	X	96168160	77	0.12987
UTR3	Snx12	X	101213276	25	0.08
UTR3	Magt1	X	105968162	31	0.0967742
UTR3	Sh3bgrl	X	109160300	36	0.194444
UTR3	Sh3bgrl	X	109160420	38	0.184211
UTR3	Sh3bgrl	X	109160799	35	0.142857
UTR3	Sh3bgrl	X	109161052	40	0.3
UTR3	Sh3bgrl	X	109161347	41	0.146341
UTR3	Sh3bgrl	X	109162174	71	0.211268
UTR3	Diap2	X	130465450	20	0.1
UTR3	Rnf128	X	139673001	67	0.104478
UTR3	Rnf128	X	139673046	58	0.155172
UTR3	Nxt2	X	142239577	20	0.25
UTR3	Nxt2	X	142239585	18	0.111111
UTR3	Acsl4	X	142318396	21	0.142857
UTR3	Ubqln2	X	153500859	24	0.125
UTR3	Mbtps2	X	157548175	19	0.105263
UTR3	Ap1s2	X	163933141	57	0.210526

## Sheet: MacsList_singleCellData
High confidence (using filters: requiring site to be edited in at least 3 of the 24 cells) C-to-U edits from bone marrow-derived macrophages. Editing rates provided for each single cell dataset.
Using single cell RNA-seq data with potential PCR duplicates removed with Picard; simulated sites bolded									24
Region	Gene	Chr	Coordinate	Fraction of single cells showing editing	Editing rate	Editing rate	Editing rate	Editing rate	Editing rate	Editing rate	Editing rate	Editing rate	Editing rate	Editing rate	Editing rate	Editing rate	Editing rate	Editing rate	Editing rate	Editing rate	Editing rate	Editing rate	Editing rate	Editing rate	Editing rate	Editing rate	Editing rate	Editing rate
UTR3	Stx7	chr10	24187950	0.166667	nan	0	0	0	nan	nan	0	0	0	0	0	0	0.142857	0.363636	0	0.444444	0	0	0.833333	0	0	0	0	0
UTR3	Itgb2	chr10	77565611	0.5	0	0.333333	0	0	0	0.2	0.5	0.142857	0.153846	0	0	0	0	0.307692	0	0.454545	0.6	0.428571	0.5	0	0	0.25	0.333333	nan
UTR3	Igf1	chr10	87935433	0.125	0	0	nan	0	nan	0	0	0	0.285714	0	nan	0	0	0	0.75	0.0322581	0	0	0	0	0	0	0	0
UTR3	Rab1	chr11	20225333	0.25	0	0	0	0	0.333333	0	0	0	0.125	0	0.205128	0.0555556	0.4	0.321429	0	0	0	0	0	0	0	0	0	0
UTR3	Rtn4	chr11	29742828	0.625	0.0175439	0.0327869	0	0.4	0.333333	0.0238095	0.14	0	0.15	0	0.209302	0.0232558	0.216216	0	0.0277778	0.15625	0	0.217391	0.0769231	0	0	0	0.142857	0
UTR3	Rtn4	chr11	29742881	0.833333	0.047619	0.142857	0.206897	0	0	0.0909091	0	0.153846	0.0909091	0.0666667	0.277778	0.0555556	0.0625	0.05	0.285714	0.0454545	0.142857	0.266667	0	0.125	0.111111	0.2	0.0588235	0.1
UTR3	Canx	chr11	50295255	0.916667	0.361702	0	0.158537	0.275862	0.238938	0.355556	0.256757	0.0537634	0.181818	0.141176	0.168831	0.166667	0.0740741	0.075	0	0.0898876	0.197674	0.0769231	0.030303	0.245902	0.205128	0.276316	0.0645161	0.025641
UTR3	Alkbh5	chr11	60558186	0.25	0	0	0	0.166667	0	0	0.176471	0.244898	0	0	0.0666667	0	0.214286	0	0	0.0789474	0	0	0	0	0	0	0	0
UTR3	Bcap29	chr12	31595557	0.125	0	0	0	0	0	0	0	0	0	0.0769231	0	0	nan	0	0.933333	0	0	0	0.272727	nan	0	0	0	0
UTR3	Sypl	chr12	32976286	0.125	nan	0	0	0	0	nan	0.333333	0	nan	0	nan	0.5	0	0	0	0.625	0	0	0	nan	0	0	0	0
UTR3	F13a1	chr13	36867264	0.125	nan	nan	nan	0.833333	nan	nan	nan	0.0357143	nan	nan	nan	nan	0.75	nan	nan	nan	nan	0	nan	nan	nan	nan	nan	nan
UTR3	Ssr1	chr13	37979421	0.375	0	0.266667	0	0	0	0	0	0	0	0	0	0.117647	0.15	0.137255	0	0.172414	0.288462	0.0847458	0.152778	0.212121	0	0	0	0
UTR3	Tgfbi	chr13	56639201	0.208333	0	0	0	0	0.5	0	0.0784314	0.289474	0	0	0	0.0810811	0	0	0	0	0	0	0	0	0	0	0	0.88
UTR3	Zfp367	chr13	64133749	0.125	0.4375	nan	0.5	nan	0	0	nan	nan	0	0	nan	0	0	nan	0	0	0.0769231	nan	0	0	0	nan	0	0
UTR3	Arf4	chr14	26656232	0.125	nan	0.818182	0	0	0	0	0	0	0	0	nan	0	0.333333	0	0	0.227273	0	0	0	nan	nan	nan	nan	0
UTR3	Rnase4	chr14	51105494	0.166667	0	0	0	0	nan	nan	0	0.0923077	0	nan	0	0.947368	0	0	0	0	0.145833	0.333333	0	0	0	0	0	0
UTR3	Itm2b	chr14	73362471	0.5	0.0952381	0.333333	0.027027	0	0	0	0.0222222	0.142857	0	0.0769231	0	0	0.037037	0	0.0689655	0.0338983	0	0	0.153846	0	0	0.526316	0	0.05
UTR3	Itm2b	chr14	73362665	0.541667	0	0.350877	0.136364	0	0	0	0.0338983	0	0	0	0.0185185	0	0.459459	0.204545	0	0.0892857	0.261905	0.133333	0.48	0.05	0.358491	0.166667	0	0
UTR3	Atp6v1c1	chr15	38691904	0.166667	0	nan	nan	0	nan	nan	nan	0.04	nan	0.8	nan	0	nan	0	0	0.25	0.25	0	nan	0	0	nan	0	nan
UTR3	Sqle	chr15	59331129	0.166667	nan	nan	0	0	nan	nan	nan	nan	nan	0	0	0	nan	nan	0	0	0	0.333333	nan	nan	nan	0.375	0.2	0.133333
UTR3	App	chr16	84954480	0.25	0.125	0	0	0	0.25	0	0	0	0.428571	0	0	0	0	0	0	0	0.5	0	0	0	0.25	0.5	0	nan
UTR3	App	chr16	84954513	0.625	0.4	0	0.4	0	0	0.333333	0	0.133333	0.0909091	0.142857	0.5	0	0	0.0909091	0.25	0.3	0	0.166667	0.5	0.25	0	0.25	0	0.5
UTR3	App	chr16	84954546	0.208333	0	0	0	0	0	0	0.666667	0.2	0	0	0	0	0.2	0	0.0769231	0	0.153846	0	0	0	0	0	0	0
UTR3	App	chr16	84954676	0.375	0	0.0555556	0	0	0	0.333333	nan	0.357143	0.444444	0.0769231	0	0	0	0	0	0.125	0.142857	0.333333	0	nan	0.0555556	0	0	0
UTR3	App	chr16	84954731	0.333333	0.277778	0	0.176471	0	0	0	nan	0	0	0	0.047619	0	0.333333	0.148148	0.230769	0	0.272727	0	0.142857	0	0	0	0	0
UTR3	App	chr16	84954733	0.5	0.0526316	0	0	0	0	0.384615	nan	0	0	0	0.25	0.0714286	0.333333	0.172414	0	0	0	0.125	0.047619	0	0.0769231	0.238095	0.0526316	0.1
UTR3	App	chr16	84954779	0.416667	0.0769231	0.425	0.105263	0	0	0	nan	0	0.0833333	0	0.2	0	0	0	0	0.333333	0.285714	0	0.166667	0	0.047619	0	0.6	0
UTR3	App	chr16	84954794	0.25	0	0	0.166667	0	0.105263	0	nan	0	0	0	0.272727	0.111111	0	0	0	0	0	0	0	0	0	0.1	0	0.5
UTR3	App	chr16	84954868	0.541667	0	0.387097	0.111111	0	0.153846	0	nan	0.0555556	0	0.1875	0.5	0	0.2	0.473684	0.333333	0	0.0833333	0	0.0666667	0	0.05	0	0.125	0
UTR3	App	chr16	84954899	0.291667	0	0.27027	0.0769231	0	0.0625	0	nan	0	0	0	0	0	0	0	0	0.333333	0	0	0.1875	0	0	0.0833333	0	0.428571
UTR3	App	chr16	84955024	0.208333	0	0	0	0	0	0	nan	0	0	0	0	0	0	0.0625	0	0	0	0.142857	0.3	0	0.210526	0.769231	0	0
UTR3	App	chr16	84955073	0.291667	0.2	0	0.25	0	0	0	nan	0	0	0	0	0	0	0	0	0	0	0	0.166667	0.666667	0.0416667	0.705882	nan	0.333333
UTR3	App	chr16	84955162	0.291667	0.2	0	0	0	0	0	nan	0.0571429	0	0	0.0769231	0	0	0	0	0	0.285714	0.6	0	0	0.216216	0.317073	nan	0
UTR3	App	chr16	84955232	0.375	0	0	0	0	0	0	0	0.0555556	0	0.424242	0	0	0	0.0740741	0.178571	0.222222	0	0.0810811	0.1	0	0.190476	0.511111	nan	0
UTR3	App	chr16	84955258	0.166667	0	0	0.2	0	0	0	0	0	0	0	0	0	0	0	0	0	0.0952381	0	0.0833333	0	0	0.531915	nan	0
UTR3	Gtf2h5	chr17	6084838	0.166667	nan	0	0	0	nan	0	0	0	0	0	nan	0.2	0	0	nan	0.24	nan	0	0	0	0.34375	0.0625	0	nan
UTR3	Igf2r	chr17	12682453	0.208333	0	0.25	nan	0	0	nan	0	0	0.7	0	0	0.125	0	0	0	0	0.428571	0.6	0	0	0	0	0	0
UTR3	Igf2r	chr17	12682573	0.25	0	0	nan	nan	nan	0	0	0	0	0.16	0.2	0.121212	0.75	0	0	0	0	0.130435	0	0	0	0.133333	0	nan
UTR3	Atp6v0e	chr17	26699345	0.583333	0.0338983	0	0.025974	0.0224719	0	0	0.290909	0.207547	0	0.147541	0	0.106667	0.0217391	0	0	0.0192308	0.103448	0	0.0144928	0.0810811	0.146067	0	0.103896	0
UTR3	Tmem109	chr19	10870754	0.125	0	0	0	0	0.466667	0	0	nan	0	0	0	0.0714286	0	0	0	0	0	0	0	0	0	0.592593	0	0
UTR3	Ms4a6d	chr19	11587022	0.125	0.75	0	0	0	nan	0	0	0.0333333	0	0	0	0	0	0.363636	0	0	0	0	nan	0	0	0	nan	nan
UTR3	Ostf1	chr19	18581068	0.125	0	0	0.529412	0	0.727273	0	0	0	0	0	0	0	0	0	0	0.0714286	0	0	0	0	0	0	0	0
UTR3	Tram1	chr1	13565226	0.208333	0	0	0.2	0	0.192308	0	0	0	0.368421	0	0	0	0	0	0	0.146341	0	0	0	0	0.294118	0	0	0
UTR3	Tram1	chr1	13565907	0.166667	0	0	0	0.470588	0	0	0	0	0	0	0	0	0	0.153846	0	0.0625	0	0	0	0	0	0.142857	0	0
UTR3	Ugt1a1,Ugt1a10,Ugt1a2,Ugt1a5,Ugt1a6a,Ugt1a6b,Ugt1a7c,Ugt1a9	chr1	88218972	0.125	nan	nan	0.5	0	0	0	0	0	0	0	0	0	0.333333	nan	0	0	0	0	nan	nan	0	0.333333	0	0
intronic	Fam129a	chr1	151574849	0.25	0.142857	0.229167	nan	nan	nan	nan	nan	nan	nan	nan	nan	nan	nan	nan	nan	0.229167	nan	0.253333	nan	nan	nan	nan	0.347826	0.220339
intronic	Fam129a	chr1	151574907	0.25	0.238095	0.134615	nan	nan	nan	nan	nan	nan	nan	nan	nan	nan	nan	nan	nan	0.142857	nan	0.142857	nan	nan	nan	0	0.0740741	0.142857
UTR3	Lbr	chr1	181815984	0.166667	0	nan	0	0	0.25	nan	0.333333	0	0	nan	nan	0	0	0	0	0.0666667	0.166667	nan	nan	nan	nan	0	0	0
UTR3	Degs1	chr1	182276405	0.291667	0	0	0.666667	0	0	0.5	0.5	0.352941	0	0	0	0	0.857143	0	0	0	0.166667	0	0	nan	0	0.7	nan	0
ncRNA_UTR3	Cd34	chr1	194960798	0.125	nan	nan	0	nan	nan	0	nan	nan	0.150943	0.24	nan	0	0	nan	0.3	nan	0	nan	nan	nan	0	0	nan	nan
UTR3	Celf2	chr2	6544964	0.166667	nan	0	0.307692	0	0	0	nan	0	0.428571	0	nan	nan	0	0	0	0.0689655	nan	0	0	0	0	0	0.130435	0
UTR3	Rsu1	chr2	13077140	0.125	0	0	0	0	nan	0	0	0	0.454545	nan	nan	0.111111	0	0	0	nan	0	0	nan	0	nan	nan	0	0.6
UTR3	Cd302	chr2	60252205	0.125	nan	nan	0	0.9375	0	0	0	0.692308	0	0	nan	nan	0	0.285714	0	0	nan	0	nan	0	nan	0	0	0
UTR3	Cd44	chr2	102811612	0.208333	0	0	0.354839	0	0	0	0	0	0.344828	0	0	0.0487805	0	0	0	0	0	0.26087	0	0	0	0.105263	0	0
UTR3	B2m	chr2	122152682	1	0.0485437	0.128713	0.064	0.0576923	0.0126582	0.0990991	0.05	0.135593	0.0384615	0.0594059	0.107843	0.0789474	0.0833333	0.0909091	0.12037	0.0782609	0.0776699	0.163043	0.0454545	0.137931	0.0891089	0.149123	0.0291262	0.0784314
UTR3	B2m	chr2	122152740	1	0.2	0.237288	0.348485	0.441176	0.261905	0.368421	0.298246	0.232323	0.391304	0.301587	0.42623	0.296875	0.321429	0.333333	0.25	0.311111	0.428571	0.216667	0.369565	0.195652	0.403509	0.264368	0.220339	0.483333
UTR3	B2m	chr2	122152742	1	0.0175439	0.103448	0.0769231	0.0597015	0.0769231	0.0714286	0.0943396	0.05	0.130435	0.0163934	0.1	0.163934	0.148148	0.0506329	0.0125	0.0898876	0.0483871	0.1	0.0444444	0.0434783	0.137931	0.0344828	0.0338983	0.0833333
UTR3	B2m	chr2	122152787	1	0.241379	0.0967742	0.230769	0.123077	0.142857	0.243902	0.0740741	0.192308	0.229167	0.190476	0.136364	0.258065	0.222222	0.183673	0.126984	0.177215	0.130435	0.175	0.3	0.3	0.342105	0.177419	0.04	0.352941
UTR3	B2m	chr2	122152804	0.875	0.0625	0.0540541	0	0.107692	0	0.0243902	0.212121	0.0833333	0.0196078	0.136364	0.0434783	0.0857143	0.047619	0.0188679	0.164179	0.109756	0.106383	0.0731707	0.12	0.03125	0.128205	0.0634921	0.0384615	0
UTR3	B2m	chr2	122152871	0.958333	0.0196078	0.0930233	0.121951	0.0943396	0.0540541	0.131579	0.131579	0.0714286	0.155556	0.0232558	0.162791	0.114286	0.0526316	0.0909091	0.133333	0.169231	0.037037	0	0.111111	0.142857	0.222222	0.0322581	0.206897	0.162791
UTR3	B2m	chr2	122152902	1	0.28169	0.590909	0.457143	0.424242	0.333333	0.567568	0.405797	0.439024	0.369231	0.391304	0.275862	0.4	0.422222	0.417722	0.648649	0.547945	0.380282	0.415094	0.37037	0.717949	0.566038	0.421053	0.408163	0.534483
UTR3	Gatm	chr2	122594641	0.125	0	0	0	0	0	nan	0	nan	0	0	0.4	nan	0.146341	0	nan	0.25	0	0	0	0	0	0	0	0
UTR3	Cd93	chr2	148436931	0.125	0	0	0	0	0.0344828	0	0.472222	0	0	0	0	0	0	0	0	0	0	0	0	0	0	0.307692	0	0
UTR3	Cd93	chr2	148438164	0.5	0	0.0886076	0	0.207921	0.0165289	0.346154	0.170213	0	0.142857	0	0.382353	0	0	0.0526316	0	0.146552	0	0	0.0952381	0.125	0	0.306818	0	0
UTR3	Anxa5	chr3	36449030	0.916667	0.0789474	0.08	0.0487805	0.24	0.0952381	0.25	0.36	0	0.147059	0.148148	0	0.222222	0.0833333	0.204545	0.142857	0.227273	0.190476	0.133333	0.15625	0.263158	0.263158	0.0740741	0.0833333	0.05
UTR3	Rnf13	chr3	57833929	0.166667	0	0	0.333333	nan	0	0	0	0.114286	0	0	0	0	0	0	nan	0.0555556	0	0	0	0	0	0.55	0	0
UTR3	Rnf13	chr3	57834570	0.125	0	0	0	0	0	0.05	0	0.482759	0	0	0.3	0	0	0	nan	0	0	0	0	0	0	0	0	0
UTR3	Mbnl1	chr3	60627078	0.291667	0	0	0.242424	0	0.0434783	0	0	0.272727	0	0	0	0	nan	0.08	0.607843	0	0.05	0	0	0	0	0.04	0	0
UTR3	Mbnl1	chr3	60628677	0.5	0	0	0	0.157895	0	0	0	0.09375	0.111111	0.117647	0.2	0	0	0.333333	0	0.25	0.0384615	0.142857	0	0.25	0	0.108108	0.1	0
UTR3	Mbnl1	chr3	60628971	0.25	0	0	0	0	0.125	0	0	0.289474	0	0	0.15	0	0	0	0	0	0.115385	0.0526316	0	0	0	0.125	0	0
UTR3	Ssr3	chr3	65379905	0.125	0	0	0	0	0	0	0	0	0.404255	0	0	0	0	0	0.357143	0	0	0	0	0	0.4	0	0	0
UTR3	Adar	chr3	89753117	0.125	nan	nan	nan	nan	nan	0	nan	nan	0	0	nan	0	0	nan	nan	0	nan	0.181818	0.157895	nan	0	0.333333	nan	nan
UTR3	Csde1	chr3	103058104	0.291667	0.571429	0	0.214286	0	0	0	0.333333	0	0.0714286	0	0	0	0.5	0.75	0	0	0.9	0	0	0	0	0	0	nan
exonic	2015-09-15	chr3	144596912	0.125	0	0	0	0	0	0	0	0	0	0	nan	0	0	0	nan	0	0	0.309524	0	0.875	0	0.254237	0	0
intronic	Slc44a1	chr4	53566624	0.25	0	0	0	0	0	0	0.0416667	0	0	0.625	0	0	0	0	nan	0.333333	0	0.230769	0.181818	0	0	0.470588	0	0
intronic	Slc44a1	chr4	53566943	0.208333	0	nan	0	0	0	0.25	0.324324	0.882353	0	0	0.230769	0	0	0	nan	0	0	0.15	0	0	0	0	0	0
intronic	Slc44a1	chr4	53567705	0.208333	0	nan	0	0	0	nan	0.0454545	0	0	0.166667	0.3125	0	0.428571	0	nan	0.296296	0	0	0	0	0	0	0	0
UTR3	Klhl9	chr4	88718535	0.458333	0.285714	0	0	0	0	0	0.277778	0.8125	0.647059	0	0	0.166667	0	0.111111	0.346154	0.1875	0.25	0	0	0.181818	0	0	0	0.25
UTR3	Tmem59	chr4	107200933	0.166667	0	0	0	0	0	0	0	0.0666667	0	0	0	0	0.4	nan	0.1	0.166667	0	0	0	nan	0	0	0	0
exonic	Akr1a1	chr4	116637795	0.5	0.184211	0	0	0.0684932	0	0.0108696	0.0119048	0	0	0.155172	0	0	0.0210526	0.168831	0	0	0.0574713	0.112903	0.0227273	0	0	0.259259	0.111111	0
UTR3	Tmem50a	chr4	134898273	0.416667	0	0.0652174	0	0	0	0.0263158	0.233333	0.173077	0.641509	0	0	0.0714286	0.195652	0.04	0	0	0	0	0.166667	0	0	0.130435	0	0
UTR3	Noc2l,Samd11	chr4	156247222	0.125	0	nan	0	0	nan	0	0	0	0	0.0238095	0	0	nan	0	0.0243902	0	0	0	0	nan	0	nan	0.714286	0
UTR3	Cdk14	chr5	4803532	0.291667	0	0	0	0.0714286	0	0.103448	0.54717	0	0	0.390244	0	0.0909091	0	0.0526316	0	0	0	0	0	0	0	0	0.222222	0
UTR3	Cd36	chr5	17782624	0.125	0	0	0	0	0.571429	0	0	nan	0.233333	0	0	0	0	0	0	0	0	0	0	0	0	0.28	0	0
UTR3	Cd36	chr5	17782844	0.166667	nan	nan	0.222222	nan	0	0	nan	nan	0	0.166667	0	0	0	0.2	0	0	0	0	0.0588235	0	0	0	0	0
UTR3	Cd36	chr5	17782921	0.125	0	nan	0.25	nan	0	0	nan	nan	0	0.178571	0	nan	0.6	0	0	nan	0	0	0	0	0	0	0	0
UTR3	Cd36	chr5	17782943	0.125	0	nan	0	nan	0	0	nan	nan	0.473684	0	nan	nan	0	0	nan	0	0	0	0	0	0.25	0	0.5	0
UTR3	Cd36	chr5	17783060	0.166667	nan	nan	0.190476	nan	0	0	nan	nan	0.142857	0	nan	nan	0	0	nan	nan	0	0.0833333	0	0	0	0	0.833333	0
UTR3	Cd36	chr5	17783087	0.208333	nan	nan	0	nan	0	0	nan	nan	0	0.1	nan	nan	0.125	0.5	nan	nan	0	0.6	0	0	0	0.9	0	0
UTR3	Cd36	chr5	17783263	0.166667	0	nan	0	nan	0.62963	0.3	0	nan	0	0	0	nan	0	0	0	0	0	0.0344828	0	0	0	0.326531	0	0
UTR3	Rbm47	chr5	66018748	0.125	0	0	nan	0.5	0	nan	0.5	0	nan	nan	nan	0	0	nan	nan	0.333333	nan	0	0	nan	0	nan	nan	nan
UTR3	2015-09-11	chr5	93174648	0.291667	0	0	0.333333	nan	0	0	0.1	0	0	0	0	0.3125	0	0	0	0.45	nan	0.285714	0.2	0	0.588235	0	0	0
UTR3	Antxr2	chr5	97884792	0.166667	0	0	0	0	nan	0	0	0	nan	0.421053	nan	0.173913	0	0	0	0.28	0	0	0.0833333	0	0	0	0	nan
UTR3	Spp1	chr5	104440792	1	0.0645161	0.0387597	0.101449	0.0743243	0.205479	0.0544218	0.14966	0.0787879	0.189542	0.0844156	0.0504202	0.133803	0.0522388	0.169811	0.107383	0.184874	0.175325	0.0942029	0.0547945	0.056338	0.118812	0.0896552	0.0153846	0.150376
UTR3	Spp1	chr5	104440840	1	0.148148	0.217822	0.311321	0.119048	0.282258	0.177966	0.333333	0.0945946	0.234043	0.117188	0.197674	0.0982143	0.18018	0.0882353	0.234848	0.27551	0.174242	0.0900901	0.0666667	0.045045	0.223529	0.173554	0.180851	0.148148
UTR3	Spp1	chr5	104440920	1	0.0412371	0.118644	0.0133333	0.029703	0.0543478	0.0410959	0.0416667	0.08	0.0679612	0.0309278	0.0333333	0.04	0.105263	0.0686275	0.0275229	0.101449	0.0568182	0.0526316	0.0142857	0.0422535	0.0816327	0.0212766	0.0555556	0.0131579
UTR3	Tmed5	chr5	108122830	0.125	nan	nan	nan	nan	0	0	0	nan	nan	nan	nan	nan	nan	0.666667	nan	nan	nan	0	nan	0	0.142857	0.8	nan	nan
UTR3	Atp2a2	chr5	122456948	0.125	nan	nan	0	nan	nan	0.2	nan	0	0	nan	nan	0	0.333333	nan	nan	0	0.666667	0	0	nan	nan	0	nan	0
UTR3	Pan3	chr5	147548071	0.208333	0	0	0	0.166667	nan	nan	0.4	0.333333	0	0	nan	0	0	nan	0	0.25	0	0.333333	nan	0	nan	nan	0	0
UTR3	Capza2	chr6	17666129	0.333333	0	0	0	0	0	0	0.266667	0	0	0	0	0	0	0.272727	0.0566038	0	0.0512821	0.0869565	0	0.0434783	0	0.317073	0	0.181818
UTR3	Calu	chr6	29374697	0.125	nan	nan	nan	0	0.142857	0	0	0	nan	0	nan	nan	nan	0	nan	0.578947	0	nan	0	0	nan	0.173913	nan	0
intronic	Ahcyl2	chr6	29833033	0.166667	nan	nan	nan	nan	nan	nan	nan	nan	nan	nan	nan	0.2	nan	nan	nan	0.0833333	nan	0.333333	nan	0.222222	nan	0	nan	nan
UTR3	Anxa4	chr6	86736918	0.25	0	0.03125	0	0	0	0	0	0	0.529412	0	0.444444	0.0606061	0	0	0.26087	0.0909091	0	0	0	0	0	0	0	0
UTR3	Anxa4	chr6	86737574	0.291667	0	0	0	0	0	0.588235	0.0555556	0	0	0	0	0.037037	nan	0.0344828	0	0.147059	0	0	0.5	0	0	0.0196078	0	0
UTR3	Slc6a6	chr6	91758560	0.333333	0	0	0	0	0.470588	0.1875	0.8	0.145455	0	0	0	0	0	0	0.212121	0.125	0	0	0.142857	0	0	0.37037	0	0
UTR3	Arl8b	chr6	108822616	0.25	0.0285714	0	0	0	0	0	0	0	0	0	nan	0	0	0.571429	0	0	0.328125	nan	0.208333	0	nan	0.833333	0	0.25
UTR3	Ybx3	chr6	131365130	0.25	0	0	0.166667	0	0.111111	nan	0	nan	0	0.833333	0	0	0	0.285714	0	nan	0	0	0	0.75	0	0	0	0.5
UTR3	Golt1b	chr6	142402821	0.166667	0.225	0	0.384615	nan	0.689655	0	0	0	0	0	0	0.129032	0	0	0	0	0	0	0	nan	0	0	0	0
UTR3	Axl	chr7	25758498	0.125	0	0	nan	nan	nan	0	nan	nan	0	0	0.423077	0	nan	0	0	nan	0	0.818182	nan	0.105263	0	0	0	0
UTR3	Iqgap1	chr7	80712907	0.25	0.571429	0.333333	0	0	0	0	0.210526	0	0	0.181818	0	0	0	0	0	0.0588235	0	0	0	0	0	0.0588235	0	0
UTR3	Hdgfrp3,Tm6sf1	chr7	81883940	0.125	0	nan	nan	0	0	0	0	0	0	0	0	0	0	0	0.264706	0	0.5	0.5	0	nan	0	nan	0	nan
UTR3	Gga2	chr7	121989501	0.166667	0.5	0.0434783	nan	0	nan	nan	0	nan	nan	0	0	nan	0.333333	nan	0	nan	0.5	nan	nan	nan	nan	nan	nan	0
UTR3	Itgam	chr7	128118319	0.166667	0	0	0	0	0	0	0	0	0	0	nan	0.25	0	nan	0.115385	0.363636	0.2	0	0	0	0	0	0	0
ncRNA_UTR3	Msr1	chr8	39605239	0.125	nan	0.75	0	nan	0.2	0.333333	nan	0	0	0	nan	0	0	0	0	0	nan	0	0	nan	0	0	nan	0
UTR3	Asah1	chr8	41340843	0.125	nan	0	0	0.5	0	nan	nan	0	0.333333	0	nan	nan	0.25	nan	0	0	0	0	0	0	nan	0	nan	nan
UTR3	Spcs3	chr8	54522736	0.208333	0.222222	0	0	0	0	0	0	0.195122	0	0	nan	0.214286	0	0	0	0	0	0.0555556	0	nan	0	nan	0.487179	0
UTR3	Hpgd	chr8	56320330	0.166667	0.235294	0	0.0909091	0	0	nan	0	0.108108	nan	0	0	0	0.117647	nan	0	0	0	nan	0	0	nan	0	0	0
UTR3	Lpl	chr8	68905957	0.125	0	0	0.25	nan	0	0	0	0	0	0	0	0	0	0.285714	0	0.121212	nan	0	0	0	nan	0	0	0
UTR3	Lpl	chr8	68906652	0.583333	0.5625	0.2	0	0.0666667	0.611111	0	0.272727	0.075	0.265306	0	0.204082	0	0.230769	0.0851064	0.103448	0	0	0.0909091	0.166667	0	0	0.118644	0	0
UTR3	Vps35	chr8	85260571	0.25	0	0	0.75	0	0	0.111111	0	0.388889	0.25	0	0	0	0.166667	0.2	0	0	0	0	0	nan	0	0	0	0
UTR3	Aplp2	chr9	31150441	0.208333	0	nan	0	0	0.5	nan	0	0.192308	nan	0	0.3	0	0	nan	nan	0.333333	0	0	0	nan	0.166667	0	nan	0
UTR3	Nptn	chr9	58651953	0.166667	0	0	0	0	0	0	0	0	0	0	0	0	0	0	0.205128	0.333333	0.540541	0.047619	0	0	nan	0	0	0
UTR3	Nptn	chr9	58652193	0.583333	0.3125	0.111111	0.133333	0	0.133333	0	0.416667	0.037037	0.5	0.75	0.272727	0	0	0	0.5	0.0833333	0	0.625	0	0.857143	nan	0	0.727273	0
UTR3	Nptn	chr9	58652207	0.25	0	0	0.538462	0	0	0	0.2	0	0	0	0	0	0	0.357143	0.555556	0	0	0	0.25	0	nan	0	0	0.111111
UTR3	Nptn	chr9	58652344	0.25	0.166667	0	0	0	0.0714286	0	0.166667	0	0	0	0.0833333	0	0	0.857143	0	0.166667	0	0	0	0	0	0	0	0
UTR3	Nptn	chr9	58652474	0.458333	0	0	0.259259	0	0.0416667	0	0.0588235	0.222222	0.214286	0	0.0555556	0	0	0	0.642857	0.277778	0.333333	0	0.5	0	0	0.52381	0	0
UTR3	Nptn	chr9	58652613	0.333333	0	0	0.0243902	0	0.25	0	0.0714286	0.272727	0	0	0.25	0.1	0.210526	0	0	0	0	0	0	0	0	0.030303	0	0
UTR3	Nptn	chr9	58652731	0.208333	0	0	0.0677966	0	0	0	0	0	0	0	0.208333	0.333333	0.5625	0	0	0	0.28125	0	0	0	0	0	0	0
UTR3	Cybb	chrX	9435698	0.208333	0	0	0	0	0	0	nan	0.0714286	0.272727	0	0	0	0	0	0	0.166667	0	0.137931	0	0	0.37037	0	0	0
UTR3	Cybb	chrX	9435726	0.583333	0	0.0789474	0.25	0	0	0	nan	0.162791	0.315789	0.241379	0.333333	0.0555556	0.37931	0	0.323529	0.2	0.0526316	0.135135	0	0	0.0588235	0	0.0526316	0
UTR3	Cybb	chrX	9436449	0.541667	0.333333	0.719298	0.297872	0	0	0	0	0.240741	0.314286	0.385965	0	0.148936	0.16	0	0.1875	0	0	0.316667	0.27027	0.04	0.615385	0	0	0
UTR3	Cybb	chrX	9436496	0.416667	0.4	0	0.270833	0	0	0.205128	0	0	0.325	0	0.1	0.1875	0	0	0	0.375	0	0.457627	0.277778	0	0	0.386364	0	0
UTR3	Cybb	chrX	9436537	0.208333	0	0	0.269231	0	0	0.133333	0	0.758621	0	0	0	0.0408163	0	0	0.0465116	0	0	0	0	0	0	0	0	0
UTR3	Cybb	chrX	9436542	0.291667	0.0666667	0	0.333333	0	0	0	0	0	0	0.0701754	0	0.0625	0	0.0810811	0	0	0	0.444444	0	0	0	0.358491	0	0
UTR3	Cybb	chrX	9437067	0.375	0.181818	0	0	0.25	0	0.0833333	0	0	0	0	0	0	0.333333	0.777778	0	0.3	0	0.0833333	0	0.333333	0	0.4	0	0
UTR3	Cybb	chrX	9437680	0.291667	0.0185185	0	0.142857	0.175	0.0888889	0	0	0	0.355556	0	0	0	0	nan	0	0.0555556	0	0	0	0	0	0.3	0	0
UTR3	Dynlt3	chrX	9655852	0.166667	0.0909091	0	0.771429	0	0	0	0	0.5	nan	0	nan	nan	nan	0	0	0	0	0	0.5	nan	nan	nan	0	nan
UTR3	Dynlt3	chrX	9655882	0.166667	0.666667	0.0384615	0.2	0	0	0.903226	0	0	nan	0	nan	0	nan	0	0	0	0	0	0	nan	nan	nan	0	nan
UTR3	Atp6ap2	chrX	12615988	0.166667	0	0	nan	0	0	0	nan	0	0.529412	0	0.166667	nan	0.416667	0	0	0	0	0	0	0	0	0.05	0	0
UTR3	Atp6ap2	chrX	12616051	0.125	0.285714	0	nan	0	0	0	0	0	0	0	0	0	0	0.333333	0	0	0	0	0	0	0	0.272727	0	0
UTR3	Atp6ap2	chrX	12616196	0.375	0.571429	0	nan	0	0	0	0	0	0.283019	0.333333	0.0212766	0.153846	0.5	0	0	0	0.785714	0	0.225806	0	0	0.25641	0	0
UTR3	Atp6ap2	chrX	12616248	0.333333	0	0	nan	0	0.285714	0	0	0	0.229167	0	0.159091	0.142857	0	0.631579	0	0	0	0	0.291667	0.269231	0.142857	0	0	0
UTR3	Atp6ap2	chrX	12616275	0.208333	0	0	nan	0	0	0.2	0	0	0.209302	0	0	0	0	0	0	0.333333	0	0	0	0.346154	0	0.228571	0	0
UTR3	Atp6ap2	chrX	12616373	0.208333	0	0	nan	0	0	0	0	0	0.371429	0.5625	0	0	0.05	0	0	0	0	0	0	0.133333	0	0.542857	0	0
UTR3	Atp6ap2	chrX	12616387	0.541667	0.105263	0	nan	0	0	0.666667	0.933333	0.03125	0	0.384615	0.428571	0.444444	0	0.375	0	0	0.428571	0.0384615	0.230769	0.625	0	0.0625	0	0
UTR3	Atp6ap2	chrX	12616398	0.458333	0.142857	0	nan	0	0	0.0909091	0.0666667	0.0714286	0	0.375	0.137931	0.2	0.1875	0	0	0	0	0	0	0.461538	0.166667	0.0384615	0	0
UTR3	Atp6ap2	chrX	12616600	0.208333	0.25	0	nan	nan	0	0	0	0	0	0	0.0555556	0	0.266667	0.444444	0.0434783	0	0	0	0	0	0	0	0	0
UTR3	Atp6ap2	chrX	12616619	0.208333	0	0	nan	0	0	0	0	0	0	0	0.25	0	0.2	0	0	0.3	0.25	0	0	0.363636	0	0	0	0
UTR3	Atp6ap2	chrX	12616702	0.208333	0	0	nan	nan	0	0	0	0	0	0	0	nan	0	0	0.0588235	0.25	0	0.142857	0	0	0	0.363636	0	0.25
UTR3	Lamp2	chrX	38419589	0.166667	0	0.230769	0	0	0	0	0	0	0.05	0	0	0	0	0	0	0	0	0.8	0	0	0	0.4375	0	0
UTR3	Lamp2	chrX	38419766	0.166667	0	0	0	0	0	0	nan	0	0.333333	0	0	0	0	0.142857	nan	0.428571	0	0	0	0.2	0	0	0	0
UTR3	Lamp2	chrX	38419800	0.125	0	nan	nan	0	0	0	nan	0	0.307692	0	0	0	0	0.333333	nan	0	0	0	0.2	0	0	0	nan	0
UTR3	Lamp2	chrX	38420548	0.166667	nan	nan	0	0.0540541	nan	nan	0	0.1	0.0666667	0	0	0	0.393939	0	nan	0	0	0	0	nan	0	nan	nan	0
UTR3	Lamp2	chrX	38420739	0.125	nan	0	0	0	nan	nan	0	0	0	0.7	0	0.9	0	0	nan	0.357143	0	0	0	nan	0	nan	nan	0
UTR3	Hprt	chrX	53021282	0.583333	0.119048	0.25	0	0	0.48	0	0.448276	0	0.0909091	0	0.0769231	0	0	0	0.0606061	0.0277778	0	0.214286	0.347826	0.611111	0.125	0.314286	0	0.466667
UTR3	Atp6ap1	chrX	74304306	0.25	0	0	0	0	0.305556	0	0.0555556	0	0	0	0	0.185185	0	0.153846	0	0	0.567568	0	0.195122	0	0	0	0	0
UTR3	Atp6ap1	chrX	74304364	0.458333	0	0	0	0	0	0	0.09375	0	0	0.25	0	0.0322581	0.285714	0.134615	0	0.241379	0.411765	0	0.0833333	0.0909091	0	0.285714	0.4	0
UTR3	Atp6ap1	chrX	74304393	0.416667	0	0.342857	0	0	0	0	0.371429	0	0.261905	0	0.166667	0	0.0434783	0.604651	0	0.125	0	0	0.193548	0	0	0.65	0.1	0
UTR3	Atp6ap1	chrX	74304403	0.5	0	0.209302	0.0294118	0	0	0.025	0.166667	0	0	0.135135	0.0909091	0.25	0	0.604651	0	0	0.1875	0.380952	0	0.153846	0	0.210526	0	0
UTR3	Msn	chrX	96167497	0.333333	0	0	0.0350877	0	0	0	0	0	0	0	0	0.368421	0	0.489362	0	0.225806	0	0.0338983	0.457143	0	0	0	0.529412	0.53125
UTR3	Msn	chrX	96167944	0.291667	0.666667	0.166667	0.0588235	0	0.0588235	0	0	0	0	0	0	nan	0	0	0.117647	0.466667	0	0	0	0	0.125	0	0	0
UTR3	Msn	chrX	96168029	0.291667	0.461538	0	0	0.181818	0.0714286	0	0.125	0	0	0	0	0	0.235294	0	0	0	0	0.133333	0	0	0	0	0.1	0
UTR3	Msn	chrX	96168043	0.291667	0	0	0	0.272727	0.153846	0	0	0	0	0	0	0.333333	0	0.047619	0.291667	0	0	0	0.25	0	0	0	0	0.5
UTR3	Msn	chrX	96168089	0.458333	0	0.0909091	0.181818	0.0689655	0.0833333	0	0	0.125	0.666667	0	0	0	0.4	0	0	0.210526	0	0	0	0.25	0.1	0.047619	0	0
UTR3	Msn	chrX	96168130	0.208333	0	0.125	0.285714	0	0	0	0	0	0.142857	0	0	0	0	0	0.384615	0	0	0	0	0	0	0.0882353	0	0
UTR3	Msn	chrX	96168160	0.666667	0	0.222222	0.0344828	0	0.111111	0.181818	0.111111	0.05	0.0357143	0.0555556	0	0.1	0.0454545	0.212121	0.0666667	0.56	0.375	0.142857	0	0.2	0	0	0	0
UTR3	Sh3bgrl	chrX	109160300	0.25	0	0	0.111111	0	nan	0	0.25	0	0	0	0	0.2	nan	0.111111	0	0.5625	0	0	0	0.833333	0	0	0	0
UTR3	Sh3bgrl	chrX	109161347	0.208333	0.0714286	0	0	0.375	0	0	0	0	0	0	nan	0.2	nan	0	0	0.166667	0	0	0	0.133333	nan	0	0	0
UTR3	Sh3bgrl	chrX	109161392	0.125	0	0	0	0.3	0	0	0	0	0	0	nan	0	nan	0.2	0	0.833333	0	0	0	0	nan	0	0	0
UTR3	Sh3bgrl	chrX	109161435	0.166667	0	0	0.266667	0	0	0	0.571429	0	0	0	nan	0.0714286	nan	0	0	0	0	0	0	0.230769	nan	0	0	0
UTR3	Sh3bgrl	chrX	109162174	0.291667	0	0	0	0	0	0.117647	0	0	0.04	0	0	0.130435	0	0	0	0.224138	0.111111	0.625	0	0.384615	0	0	0	0

## Sheet: MacsList_simulationInputData
Region	Gene	Chr	Coordinate	Coverage	Editing rate	Coverage	Editing rate	Coverage	Editing rate	Coverage	Editing rate	Coverage	Editing rate	Coverage	Editing rate	Coverage	Editing rate	Coverage	Editing rate	Coverage	Editing rate	Coverage	Editing rate	Coverage	Editing rate	Coverage	Editing rate	Coverage	Editing rate	Coverage	Editing rate	Coverage	Editing rate	Coverage	Editing rate	Coverage	Editing rate	Coverage	Editing rate	Coverage	Editing rate	Coverage	Editing rate	Coverage	Editing Rate	Coverage	Editing rate	Coverage	Editing Rate
				Apo1-WT-10_dedup.bam	Apo1-WT-10_dedup.bam	Apo1-WT-11_dedup.bam	Apo1-WT-11_dedup.bam	Apo1-WT-12_dedup.bam	Apo1-WT-12_dedup.bam	Apo1-WT-13_dedup.bam	Apo1-WT-13_dedup.bam	Apo1-WT-14_dedup.bam	Apo1-WT-14_dedup.bam	Apo1-WT-15_dedup.bam	Apo1-WT-15_dedup.bam	Apo1-WT-16_dedup.bam	Apo1-WT-16_dedup.bam	Apo1-WT-17_dedup.bam	Apo1-WT-17_dedup.bam	Apo1-WT-18_dedup.bam	Apo1-WT-18_dedup.bam	Apo1-WT-19_dedup.bam	Apo1-WT-19_dedup.bam	Apo1-WT-1_dedup.bam	Apo1-WT-1_dedup.bam	Apo1-WT-20_dedup.bam	Apo1-WT-20_dedup.bam	Apo1-WT-21_dedup.bam	Apo1-WT-21_dedup.bam	Apo1-WT-22_dedup.bam	Apo1-WT-22_dedup.bam	Apo1-WT-23_dedup.bam	Apo1-WT-23_dedup.bam	Apo1-WT-24_dedup.bam	Apo1-WT-24_dedup.bam	Apo1-WT-2_dedup.bam	Apo1-WT-2_dedup.bam	Apo1-WT-3_dedup.bam	Apo1-WT-3_dedup.bam	Apo1-WT-4_dedup.bam	Apo1-WT-4_dedup.bam	Apo1-WT-5_dedup.bam	Apo1-WT-5_dedup.bam	Apo1-WT-6_dedup.bam	Apo1-WT-6_dedup.bam	Apo1-WT-7_dedup.bam	Apo1-WT-7_dedup.bam	Apo1-WT-8_dedup.bam	Apo1-WT-8_dedup.bam
UTR3	Anxa5	chr3	36449030	38	0.0789474	25	0.08	41	0.0487805	50	0.24	21	0.0952381	24	0.25	25	0.36	25	0	34	0.147059	27	0.148148	27	0	18	0.222222	24	0.0833333	44	0.204545	35	0.142857	44	0.227273	42	0.190476	15	0.133333	32	0.15625	19	0.263158	19	0.263158	27	0.0740741	24	0.0833333
UTR3	B2m	chr2	122152902	71	0.28169	66	0.590909	70	0.457143	66	0.424242	45	0.333333	74	0.567568	69	0.405797	82	0.439024	65	0.369231	69	0.391304	58	0.275862	60	0.4	45	0.422222	79	0.417722	74	0.648649	73	0.547945	71	0.380282	53	0.415094	54	0.37037	39	0.717949	53	0.566038	76	0.421053	49	0.408163
UTR3	Cybb	chrX	9436449	39	0.333333	57	0.719298	47	0.297872	28	0	26	0	38	0	13	0	54	0.240741	35	0.314286	57	0.385965	14	0	47	0.148936	25	0.16	27	0	32	0.1875	9	0	25	0	60	0.316667	37	0.27027	50	0.04	13	0.615385	44	0	19	0
[truncated: 4 more columns]
