# Supplementary material for: RNA editing generates cellular subsets with diverse sequence within populations
Source: Nat Commun. 2016 Jul 15;7:12145. doi: 10.1038/ncomms12145 (PMC4947178; doi:10.1038/ncomms12145)
Supplement: Supplementary Data 2 — APOBEC1 expression levels in TPM from bulk and single cell RNA-seq data [file ncomms12145-s3.xlsx]

## Sheet: Macrophages
Supplementary Data 2. APOBEC1 expression levels in TPM from bulk and single cell RNA-seq data
Macrophages
Bulk	TPM
Wildtype	143.077
APOBEC1 knockout	129.295
Single cell	TPM
Apo1-WT-10	216.581
Apo1-WT-11	18.2048
Apo1-WT-12	4.31727
Apo1-WT-13	335.668
Apo1-WT-14	20.6581
Apo1-WT-15	320.178
Apo1-WT-16	424.666
Apo1-WT-17	191.081
Apo1-WT-18	37.0313
Apo1-WT-19	151.372
Apo1-WT-1	225.146
Apo1-WT-20	226.339
Apo1-WT-21	195.191
Apo1-WT-22	169.57
Apo1-WT-23	75.6635
Apo1-WT-24	177.314
Apo1-WT-2	240.911
Apo1-WT-3	244.318
Apo1-WT-4	69.2134
Apo1-WT-5	172.498
Apo1-WT-6	109.17
Apo1-WT-7	165.518
Apo1-WT-8	38.3998
Apo1-WT-9	88.627

## Sheet: Dendritic cells
Supplementary Data 2. APOBEC1 expression levels in TPM from bulk and single cell RNA-seq data
TPMs calculations from Shalek et al. datasets extracted from GSE48968_allgenesTPM_GSM1189042_GSM1190902.txt (analysis performed by Shalek et al.)
Dendritic cells
Used in Figures 3, S9-11 (n=20 single cell datasets per condition, n=1 bulk sample per condition)
Bulk (from Shalek et al.)	TPM
Tube_Control_Unstimulated	60.4036
Tube_Control_LPS_1h	44.7863
Tube_Control_LPS_2h	41.4872
Tube_Control_LPS_4h	74.9375
Tube_Control_LPS_6h	143.263
Single cell (from Shalek et al.)	TPM
Unstimulated
Unstimulated_S15	79.711
Unstimulated_S23	4.17967
Unstimulated_S2	124.718
Unstimulated_S3	167.287
Unstimulated_S41	0.378178
Unstimulated_S47	233.86
Unstimulated_S49	91.5874
Unstimulated_S51	25.7916
Unstimulated_S5	0.159657
Unstimulated_S62	89.1146
Unstimulated_S63	142.93
Unstimulated_S70	645.627
Unstimulated_S71	38.0967
Unstimulated_S75	0
Unstimulated_S79	0.774174
Unstimulated_S82	69.921
Unstimulated_S83	0
Unstimulated_S84	0
Unstimulated_S8	586.331
Unstimulated_S93	0.307978
Mean for 20 cells	115.039
LPS 1h
LPS_1h_S14	0
LPS_1h_S17	12.418
LPS_1h_S18	105.861
LPS_1h_S20	40.6641
LPS_1h_S23	0
LPS_1h_S24	0
LPS_1h_S25	2.29869
LPS_1h_S28	3.11146
LPS_1h_S33	0
LPS_1h_S35	198.505
LPS_1h_S36	0
LPS_1h_S38	16.8437
LPS_1h_S40	179.586
LPS_1h_S44	41.9668
LPS_1h_S49	59.3968
LPS_1h_S53	3.13295
LPS_1h_S60	2.12107
LPS_1h_S61	0
LPS_1h_S63	0
LPS_1h_S64	20.9549
Mean for 20 cells	34.343
LPS 2h
LPS_2h_S11	0
LPS_2h_S12	0
LPS_2h_S13	0
LPS_2h_S14	56.6988
LPS_2h_S15	0
LPS_2h_S17	0
LPS_2h_S1	0
LPS_2h_S21	165.814
LPS_2h_S23	4.05571
LPS_2h_S25	3.09537
LPS_2h_S27	39.417
LPS_2h_S28	0.153007
LPS_2h_S29	14.9434
LPS_2h_S2	0
LPS_2h_S33	0.815353
LPS_2h_S35	128.183
LPS_2h_S49	77.9267
LPS_2h_S4	0
LPS_2h_S8	0.943193
LPS_2h_S9	0
Mean for 20 cells	24.6023
LPS 4h
LPS_4h_Replicate_S10	180.528
LPS_4h_Replicate_S1	69.0547
LPS_4h_Replicate_S3	171.034
LPS_4h_Replicate_S4	188.781
LPS_4h_Replicate_S51	7.29867
LPS_4h_Replicate_S52	62.6899
LPS_4h_Replicate_S5	0.149404
LPS_4h_Replicate_S6	0.206121
LPS_4h_S12	3.81382
LPS_4h_S14	125.384
LPS_4h_S16	24.7776
LPS_4h_S17	49.0525
LPS_4h_S1	29.7657
LPS_4h_S20	34.0652
LPS_4h_S21	0.117998
LPS_4h_S23	2.0504
LPS_4h_S24	0.168059
LPS_4h_S25	2.1495
LPS_4h_S26	401.527
LPS_4h_S2	85.7306
Mean for 20 cells	71.9172
LPS 6h
LPS_6h_S11	0.212389
LPS_6h_S12	19.4275
LPS_6h_S13	0
LPS_6h_S14	132.179
LPS_6h_S15	58.6152
LPS_6h_S16	323.517
LPS_6h_S17	223.401
LPS_6h_S18	0
LPS_6h_S1	22.3894
LPS_6h_S20	9.74456
LPS_6h_S21	0
LPS_6h_S2	297.264
LPS_6h_S3	67.2319
LPS_6h_S5	7.53535
LPS_6h_S61	0.106326
LPS_6h_S63	1.37743
LPS_6h_S64	0.274683
LPS_6h_S65	0
LPS_6h_S8	7.0391
LPS_6h_S9	0.285305
Mean for 20 cells	58.53
