# Supplementary material for: RNA editing generates cellular subsets with diverse sequence within populations
Source: Nat Commun. 2016 Jul 15;7:12145. doi: 10.1038/ncomms12145 (PMC4947178; doi:10.1038/ncomms12145)
Supplement: Supplementary Data 3 — Editing rates and coverage for simulated sites for single cells and bulk ("tube control") samples from LPS-stimulated dendritic cells [file ncomms12145-s4.xlsx]

## Sheet: DCs_LPS_timeCourse
Supplementary Data 3. Editing rates and coverage for simulated sites for single cells and bulk (“tube control”) samples from LPS-stimulated dendritic cells.
Region	Gene	Chr	Coordinate	Coverage	Editing rate	Coverage	Editing rate	Coverage	Editing rate	Coverage	Editing rate	Coverage	Editing rate	Coverage	Editing rate	Coverage	Editing rate	Coverage	Editing rate	Coverage	Editing rate	Coverage	Editing rate	Coverage	Editing rate	Coverage	Editing rate	Coverage	Editing rate	Coverage	Editing rate	Coverage	Editing rate	Coverage	Editing rate	Coverage	Editing rate	Coverage	Editing rate	Coverage	Editing rate	Coverage	Editing rate	Coverage	Editing Rate
				Unstimulated_S15_dedup.bam	Unstimulated_S15_dedup.bam	Unstimulated_S23_dedup.bam	Unstimulated_S23_dedup.bam	Unstimulated_S2_dedup.bam	Unstimulated_S2_dedup.bam	Unstimulated_S3_dedup.bam	Unstimulated_S3_dedup.bam	Unstimulated_S41_dedup.bam	Unstimulated_S41_dedup.bam	Unstimulated_S47_dedup.bam	Unstimulated_S47_dedup.bam	Unstimulated_S49_dedup.bam	Unstimulated_S49_dedup.bam	Unstimulated_S51_dedup.bam	Unstimulated_S51_dedup.bam	Unstimulated_S5_dedup.bam	Unstimulated_S5_dedup.bam	Unstimulated_S62_dedup.bam	Unstimulated_S62_dedup.bam	Unstimulated_S63_dedup.bam	Unstimulated_S63_dedup.bam	Unstimulated_S70_dedup.bam	Unstimulated_S70_dedup.bam	Unstimulated_S71_dedup.bam	Unstimulated_S71_dedup.bam	Unstimulated_S75_dedup.bam	Unstimulated_S75_dedup.bam	Unstimulated_S79_dedup.bam	Unstimulated_S79_dedup.bam	Unstimulated_S82_dedup.bam	Unstimulated_S82_dedup.bam	Unstimulated_S83_dedup.bam	Unstimulated_S83_dedup.bam	Unstimulated_S84_dedup.bam	Unstimulated_S84_dedup.bam	Unstimulated_S8_dedup.bam	Unstimulated_S8_dedup.bam	Unstimulated_S93_dedup.bam	Unstimulated_S93_dedup.bam	Tube_Control_Unstimulated_dedup.bam	Tube_Control_Unstimulated_dedup.bam
UTR3	Anxa5	chr3	36449030	259	0	199	0	163	0	79	0	75	0.0933333	91	0	137	0	358	0	101	0	38	0	272	0	118	0.0932203	0	nan	88	0	222	0	34	0	165	0	81	0	21	0	210	0.0428571	449	0.077951
UTR3	B2m	chr2	122152902	1148	0.0148084	1799	0.0138966	1329	0.0316027	2339	0.124412	1776	0.0692568	1262	0.0356577	1716	0	1957	0.0654062	954	0.0115304	1519	0.218565	1226	0.048124	1558	0.0430039	1417	0	1587	0.0201638	1339	0.017177	1115	0.0367713	2804	0	2110	0.0194313	1316	0.0136778	1527	0.156516	2143	0.159589
UTR3	Cybb	chrX	9436449	74	0	0	nan	84	0	125	0	0	nan	410	0	4	0	0	nan	55	0	277	0	139	0	0	nan	0	nan	42	0	164	0	0	nan	49	0	112	0	11	0	698	0	1216	0.0666118
				LPS_1h_S14_dedup.bam	LPS_1h_S14_dedup.bam	LPS_1h_S17_dedup.bam	LPS_1h_S17_dedup.bam	LPS_1h_S18_dedup.bam	LPS_1h_S18_dedup.bam	LPS_1h_S20_dedup.bam	LPS_1h_S20_dedup.bam	LPS_1h_S23_dedup.bam	LPS_1h_S23_dedup.bam	LPS_1h_S24_dedup.bam	LPS_1h_S24_dedup.bam	LPS_1h_S25_dedup.bam	LPS_1h_S25_dedup.bam	LPS_1h_S28_dedup.bam	LPS_1h_S28_dedup.bam	LPS_1h_S33_dedup.bam	LPS_1h_S33_dedup.bam	LPS_1h_S35_dedup.bam	LPS_1h_S35_dedup.bam	LPS_1h_S36_dedup.bam	LPS_1h_S36_dedup.bam	LPS_1h_S38_dedup.bam	LPS_1h_S38_dedup.bam	LPS_1h_S40_dedup.bam	LPS_1h_S40_dedup.bam	LPS_1h_S44_dedup.bam	LPS_1h_S44_dedup.bam	LPS_1h_S49_dedup.bam	LPS_1h_S49_dedup.bam	LPS_1h_S53_dedup.bam	LPS_1h_S53_dedup.bam	LPS_1h_S60_dedup.bam	LPS_1h_S60_dedup.bam	LPS_1h_S61_dedup.bam	LPS_1h_S61_dedup.bam	LPS_1h_S63_dedup.bam	LPS_1h_S63_dedup.bam	LPS_1h_S64_dedup.bam	LPS_1h_S64_dedup.bam	Tube_Control_LPS_1h_dedup.bam	Tube_Control_LPS_1h_dedup.bam
UTR3	Anxa5	chr3	36449030	83	0.361446	72	0	109	0	89	0	50	0.34	160	0	122	0	194	0.242268	65	0	90	0	139	0.115108	30	0	88	0	95	0.168421	74	0	80	0	173	0	111	0	141	0	145	0.117241	551	0.0653358
UTR3	B2m	chr2	122152902	807	0.156134	968	0.0547521	703	0.197724	1159	0.212252	1159	0.405522	1080	0.05	896	0.220982	678	0.244838	1087	0.154554	433	0.00230947	970	0.208247	377	0.132626	534	0.0561798	665	0.237594	1346	0.10104	1146	0.0750436	899	0.170189	464	0.0107759	743	0.0471063	915	0.23388	2670	0.154682
UTR3	Cybb	chrX	9436449	467	0.0149893	508	0	291	0.0171821	413	0	242	0	591	0.00169205	415	0	502	0	185	0	1	0	436	0.0344037	113	0	298	0	590	0.0677966	261	0	633	0.0252765	135	0.00740741	30	0	473	0	315	0.130159	1650	0.0921212
				LPS_2h_S11_dedup.bam	LPS_2h_S11_dedup.bam	LPS_2h_S12_dedup.bam	LPS_2h_S12_dedup.bam	LPS_2h_S13_dedup.bam	LPS_2h_S13_dedup.bam	LPS_2h_S14_dedup.bam	LPS_2h_S14_dedup.bam	LPS_2h_S15_dedup.bam	LPS_2h_S15_dedup.bam	LPS_2h_S17_dedup.bam	LPS_2h_S17_dedup.bam	LPS_2h_S1_dedup.bam	LPS_2h_S1_dedup.bam	LPS_2h_S21_dedup.bam	LPS_2h_S21_dedup.bam	LPS_2h_S23_dedup.bam	LPS_2h_S23_dedup.bam	LPS_2h_S25_dedup.bam	LPS_2h_S25_dedup.bam	LPS_2h_S27_dedup.bam	LPS_2h_S27_dedup.bam	LPS_2h_S28_dedup.bam	LPS_2h_S28_dedup.bam	LPS_2h_S29_dedup.bam	LPS_2h_S29_dedup.bam	LPS_2h_S2_dedup.bam	LPS_2h_S2_dedup.bam	LPS_2h_S33_dedup.bam	LPS_2h_S33_dedup.bam	LPS_2h_S35_dedup.bam	LPS_2h_S35_dedup.bam	LPS_2h_S49_dedup.bam	LPS_2h_S49_dedup.bam	LPS_2h_S4_dedup.bam	LPS_2h_S4_dedup.bam	LPS_2h_S8_dedup.bam	LPS_2h_S8_dedup.bam	LPS_2h_S9_dedup.bam	LPS_2h_S9_dedup.bam	Tube_Control_LPS_2h_dedup.bam	Tube_Control_LPS_2h_dedup.bam
UTR3	Anxa5	chr3	36449030	590	0	314	0	136	0	173	0.0809249	116	0.0344828	112	0	145	0	141	0	224	0.169643	265	0.00377358	207	0	166	0	123	0.0569106	264	0	57	0	163	0.171779	184	0.222826	152	0	247	0.360324	207	0.0724638	485	0.043299
UTR3	B2m	chr2	122152902	1304	0.270706	1733	0.244085	1202	0.0956739	1147	0.190933	1387	0.0483057	676	0.0310651	1240	0	1766	0.19479	1687	0.202727	1258	0.0286169	1494	0.154618	1333	0.230308	1046	0.0305927	1087	0	1054	0.126186	1399	0.167262	2646	0.255102	977	0	1308	0.269113	960	0.20625	2256	0.14805
UTR3	Cybb	chrX	9436449	324	0	1158	0.00172712	884	0.00565611	360	0.141667	793	0	453	0	327	0	951	0.0757098	1016	0.123031	490	0	62	0.0483871	583	0.140652	189	0.0793651	0	nan	498	0.00200803	430	0	631	0	82	0	462	0.0822511	519	0	2062	0.0455868
				LPS_4h_Replicate_S10_dedup.bam	LPS_4h_Replicate_S10_dedup.bam	LPS_4h_Replicate_S1_dedup.bam	LPS_4h_Replicate_S1_dedup.bam	LPS_4h_Replicate_S3_dedup.bam	LPS_4h_Replicate_S3_dedup.bam	LPS_4h_Replicate_S4_dedup.bam	LPS_4h_Replicate_S4_dedup.bam	LPS_4h_Replicate_S51_dedup.bam	LPS_4h_Replicate_S51_dedup.bam	LPS_4h_Replicate_S52_dedup.bam	LPS_4h_Replicate_S52_dedup.bam	LPS_4h_Replicate_S5_dedup.bam	LPS_4h_Replicate_S5_dedup.bam	LPS_4h_Replicate_S6_dedup.bam	LPS_4h_Replicate_S6_dedup.bam	LPS_4h_S12_dedup.bam	LPS_4h_S12_dedup.bam	LPS_4h_S14_dedup.bam	LPS_4h_S14_dedup.bam	LPS_4h_S16_dedup.bam	LPS_4h_S16_dedup.bam	LPS_4h_S17_dedup.bam	LPS_4h_S17_dedup.bam	LPS_4h_S1_dedup.bam	LPS_4h_S1_dedup.bam	LPS_4h_S20_dedup.bam	LPS_4h_S20_dedup.bam	LPS_4h_S21_dedup.bam	LPS_4h_S21_dedup.bam	LPS_4h_S23_dedup.bam	LPS_4h_S23_dedup.bam	LPS_4h_S24_dedup.bam	LPS_4h_S24_dedup.bam	LPS_4h_S25_dedup.bam	LPS_4h_S25_dedup.bam	LPS_4h_S26_dedup.bam	LPS_4h_S26_dedup.bam	LPS_4h_S2_dedup.bam	LPS_4h_S2_dedup.bam	Tube_Control_LPS_4h_dedup.bam	Tube_Control_LPS_4h_dedup.bam
UTR3	Anxa5	chr3	36449030	309	0.190939	109	0	122	0	144	0	93	0	16	0	181	0	149	0	0	nan	82	0	120	0.075	122	0	143	0	4	0	106	0	253	0.0750988	129	0.116279	454	0.0440529	164	0	89	0	695	0.0604317
UTR3	B2m	chr2	122152902	1845	0.209214	977	0.0429887	1790	0.194413	1659	0.0765521	2319	0.0146615	1961	0.0897501	1422	0.00351617	1531	0.0313521	8	0	1129	0.105403	1053	0.154796	816	0.0735294	1287	0.027195	1610	0.00248447	1352	0	1970	0.158376	1811	0.148537	1547	0.210084	976	0.0420082	1077	0.0287837	2990	0.119064
UTR3	Cybb	chrX	9436449	480	0.00208333	94	0	383	0.0391645	164	0	260	0	556	0.00359712	200	0	187	0	4	0	328	0	704	0	163	0	250	0	1	0	2	0	894	0	858	0.018648	868	0	850	0	0	nan	2986	0.0485599
				LPS_6h_S11_dedup.bam	LPS_6h_S11_dedup.bam	LPS_6h_S12_dedup.bam	LPS_6h_S12_dedup.bam	LPS_6h_S13_dedup.bam	LPS_6h_S13_dedup.bam	LPS_6h_S14_dedup.bam	LPS_6h_S14_dedup.bam	LPS_6h_S15_dedup.bam	LPS_6h_S15_dedup.bam	LPS_6h_S16_dedup.bam	LPS_6h_S16_dedup.bam	LPS_6h_S17_dedup.bam	LPS_6h_S17_dedup.bam	LPS_6h_S18_dedup.bam	LPS_6h_S18_dedup.bam	LPS_6h_S1_dedup.bam	LPS_6h_S1_dedup.bam	LPS_6h_S20_dedup.bam	LPS_6h_S20_dedup.bam	LPS_6h_S21_dedup.bam	LPS_6h_S21_dedup.bam	LPS_6h_S2_dedup.bam	LPS_6h_S2_dedup.bam	LPS_6h_S3_dedup.bam	LPS_6h_S3_dedup.bam	LPS_6h_S5_dedup.bam	LPS_6h_S5_dedup.bam	LPS_6h_S61_dedup.bam	LPS_6h_S61_dedup.bam	LPS_6h_S63_dedup.bam	LPS_6h_S63_dedup.bam	LPS_6h_S64_dedup.bam	LPS_6h_S64_dedup.bam	LPS_6h_S65_dedup.bam	LPS_6h_S65_dedup.bam	LPS_6h_S8_dedup.bam	LPS_6h_S8_dedup.bam	LPS_6h_S9_dedup.bam	LPS_6h_S9_dedup.bam	Tube_Control_LPS_6h_dedup.bam	Tube_Control_LPS_6h_dedup.bam
UTR3	Anxa5	chr3	36449030	291	0	195	0.0307692	158	0	163	0	125	0.024	144	0	240	0	143	0	108	0	140	0	199	0.226131	101	0.485149	67	0.38806	186	0	315	0	88	0	321	0	345	0.0289855	391	0	34	0	651	0.0675883
UTR3	B2m	chr2	122152902	1629	0.187845	1242	0.127214	1340	0	1380	0.164493	1071	0.187675	1695	0.317404	1661	0.00180614	1487	0.127102	1215	0.0847737	1797	0.176405	1611	0.120422	1075	0.274419	927	0.183387	1949	0.0415598	1798	0.00111235	1773	0.0394811	2129	0.0220761	1611	0.204842	1405	0.175801	876	0.0251142	2761	0.128577
UTR3	Cybb	chrX	9436449	327	0	531	0	1	0	19	0	747	0	243	0	1103	0.0226655	189	0	623	0.0754414	793	0.0277427	449	0	575	0	606	0	542	0.00184502	1761	0.0488359	491	0	601	0	958	0	764	0.0026178	281	0	2519	0.0484319
