# Supplementary material for: RNA editing generates cellular subsets with diverse sequence within populations
Source: Nat Commun. 2016 Jul 15;7:12145. doi: 10.1038/ncomms12145 (PMC4947178; doi:10.1038/ncomms12145)
Supplement: Supplementary Data 4 — Values for 95% HPD intervals on posterior distribution of variances for presented simulations [file ncomms12145-s5.xlsx]

## Sheet: hpds.csv
Supplementary Data 4. Values for 95% HPD intervals on posterior distribution of variances for presented simulations
							Key
Simulation	lhpd	mean	uhpd	area		lhpd	lower bound of 95% HPD interval
Fig.2a. coverage=100	0.0684615	0.10566	0.14997	0.95		mean	variance estimate
Fig.2b. coverage=50	0.065554	0.107864	0.153414	0.95		uhpd	upper bound of 95% HPD interval
Fig.2c. coverage=20	0.0576894	0.0967701	0.143163	0.95		area	fraction of area under the posterior variance curve captured within the defined interval
Fig.2d. coverage=10	0.0254598	0.072788	0.125927	0.95
Fig.3a. J=50	0.0826165	0.112547	0.14161	0.95
Fig.3b. J=20	0.057704	0.101176	0.146942	0.95
Fig.3c. J=10	0.0472154	0.0981705	0.161136	0.95
Fig.3d. J=5	0.0298564	0.0894245	0.1614	0.95
Fig.4a. High variance	0.0479611	0.0982633	0.157552	0.95
Fig.4b. Low variance	0	0.00508862	0.0272998	0.95
Suppl Fig.3a. Low range	0	0.00580692	0.0183997	0.95
Suppl Fig.3b. Middle range	0	0.00642999	0.0269627	0.95
Suppl Fig.3c. Wide range - bulk mean in between two modes	0.0169401	0.0466555	0.0877519	0.95
Suppl Fig.3d. Wide range - bulk mean closer to major mode	0.00681673	0.0155275	0.0285302	0.95
Fig.5a. Macrophages - B2m (n=24 cells)	0.0187798	0.0448105	0.0773633	0.95
Fig.5b. Macrophages - Anxa5 (n=24 cells)	0.00327051	0.0103612	0.0235695	0.95
Fig.5c. Macrophages - Cybb (n=24 cells)	0.0501712	0.0824939	0.112964	0.95
Fig.7. Dendritic cells - unstimulated - B2m (n=20 cells)	0.0223425	0.0403007	0.0638563	0.95
Fig.7. Dendritic cells - LPS 1h - B2m (n=20 cells)	0.00622899	0.0146312	0.0285318	0.95
Fig.7. Dendritic cells - LPS 2h - B2m (n=20 cells)	0.0128355	0.0266785	0.046093	0.95
Fig.7. Dendritic cells - LPS 4h - B2m (n=20 cells)	0.00730344	0.0159914	0.028336	0.95
Fig.7. Dendritic cells - LPS 6h - B2m (n=20 cells)	0.00857634	0.0182911	0.0319265	0.95
Fig.8. Dendritic cells - unstimulated - Anxa5 (n=20 cells)	0.0149104	0.0318334	0.0502651	0.95
Fig.8. Dendritic cells - LPS 1h - Anxa5 (n=20 cells)	0.00870262	0.0209506	0.0357618	0.95
Fig.8. Dendritic cells - LPS 2h - Anxa5 (n=20 cells)	0.0036403	0.00903201	0.0175825	0.95
Fig.8. Dendritic cells - LPS 4h - Anxa5 (n=20 cells)	0.00678992	0.0174908	0.0325399	0.95
Fig.8. Dendritic cells - LPS 6h - Anxa5 (n=20 cells)	0.0114108	0.023629	0.0384943	0.95
Fig.9. Dendritic cells - unstimulated - Cybb (n=20 cells)	0.0124594	0.0292516	0.0468158	0.95
Fig.9. Dendritic cells - LPS 1h - Cybb (n=20 cells)	0.01633	0.0313552	0.0515145	0.95
Fig.9. Dendritic cells - LPS 2h - Cybb (n=20 cells)	0.00342251	0.00859483	0.0161994	0.95
Fig.9. Dendritic cells - LPS 4h - Cybb (n=20 cells)	0.00608895	0.0153097	0.0274357	0.95
Fig.9. Dendritic cells - LPS 6h - Cybb (n=20 cells)	0.00613183	0.0141019	0.0248662	0.95
