# Supplementary material for: RNA editing generates cellular subsets with diverse sequence within populations
Source: Nat Commun. 2016 Jul 15;7:12145. doi: 10.1038/ncomms12145 (PMC4947178; doi:10.1038/ncomms12145)
Supplement: Supplementary Data 5 — SRA coordinates for dendritic cells' RNA-seq datasets used from GSE48968 [file ncomms12145-s6.xlsx]

## Sheet: sheet
Supplementary Data 5. SRA coordinates for dendritic cells' RNA-seq datasets used from GSE48968
n=20 single cell samples, and n=1 bulk tube control samples for dendritic cells that were exposed to LPS for 0h (unstimulated), 1h, 2h, 4h, or 6h (used in Figure 3, Figures S7-9)
Sample	SRA link(s)
Unstimulated_S2
	ftp://ftp-trace.ncbi.nlm.nih.gov/sra/sra-instant/reads/ByExp/sra/SRX/SRX324/SRX324579/SRR937912/SRR937912.sra
	ftp://ftp-trace.ncbi.nlm.nih.gov/sra/sra-instant/reads/ByExp/sra/SRX/SRX324/SRX324579/SRR937913/SRR937913.sra
	ftp://ftp-trace.ncbi.nlm.nih.gov/sra/sra-instant/reads/ByExp/sra/SRX/SRX324/SRX324579/SRR937914/SRR937914.sra
	ftp://ftp-trace.ncbi.nlm.nih.gov/sra/sra-instant/reads/ByExp/sra/SRX/SRX324/SRX324579/SRR937915/SRR937915.sra
Unstimulated_S3
	ftp://ftp-trace.ncbi.nlm.nih.gov/sra/sra-instant/reads/ByExp/sra/SRX/SRX324/SRX324580/SRR937916/SRR937916.sra
	ftp://ftp-trace.ncbi.nlm.nih.gov/sra/sra-instant/reads/ByExp/sra/SRX/SRX324/SRX324580/SRR937917/SRR937917.sra
	ftp://ftp-trace.ncbi.nlm.nih.gov/sra/sra-instant/reads/ByExp/sra/SRX/SRX324/SRX324580/SRR937918/SRR937918.sra
	ftp://ftp-trace.ncbi.nlm.nih.gov/sra/sra-instant/reads/ByExp/sra/SRX/SRX324/SRX324580/SRR937919/SRR937919.sra
Unstimulated_S5
	ftp://ftp-trace.ncbi.nlm.nih.gov/sra/sra-instant/reads/ByExp/sra/SRX/SRX324/SRX324582/SRR937924/SRR937924.sra
	ftp://ftp-trace.ncbi.nlm.nih.gov/sra/sra-instant/reads/ByExp/sra/SRX/SRX324/SRX324582/SRR937925/SRR937925.sra
	ftp://ftp-trace.ncbi.nlm.nih.gov/sra/sra-instant/reads/ByExp/sra/SRX/SRX324/SRX324582/SRR937926/SRR937926.sra
	ftp://ftp-trace.ncbi.nlm.nih.gov/sra/sra-instant/reads/ByExp/sra/SRX/SRX324/SRX324582/SRR937927/SRR937927.sra
Unstimulated_S8
	ftp://ftp-trace.ncbi.nlm.nih.gov/sra/sra-instant/reads/ByExp/sra/SRX/SRX324/SRX324585/SRR937936/SRR937936.sra
	ftp://ftp-trace.ncbi.nlm.nih.gov/sra/sra-instant/reads/ByExp/sra/SRX/SRX324/SRX324585/SRR937937/SRR937937.sra
	ftp://ftp-trace.ncbi.nlm.nih.gov/sra/sra-instant/reads/ByExp/sra/SRX/SRX324/SRX324585/SRR937938/SRR937938.sra
	ftp://ftp-trace.ncbi.nlm.nih.gov/sra/sra-instant/reads/ByExp/sra/SRX/SRX324/SRX324585/SRR937939/SRR937939.sra
Unstimulated_S15
	ftp://ftp-trace.ncbi.nlm.nih.gov/sra/sra-instant/reads/ByExp/sra/SRX/SRX324/SRX324592/SRR937964/SRR937964.sra
	ftp://ftp-trace.ncbi.nlm.nih.gov/sra/sra-instant/reads/ByExp/sra/SRX/SRX324/SRX324592/SRR937965/SRR937965.sra
	ftp://ftp-trace.ncbi.nlm.nih.gov/sra/sra-instant/reads/ByExp/sra/SRX/SRX324/SRX324592/SRR937966/SRR937966.sra
	ftp://ftp-trace.ncbi.nlm.nih.gov/sra/sra-instant/reads/ByExp/sra/SRX/SRX324/SRX324592/SRR937967/SRR937967.sra
Unstimulated_S23
	ftp://ftp-trace.ncbi.nlm.nih.gov/sra/sra-instant/reads/ByExp/sra/SRX/SRX324/SRX324600/SRR937996/SRR937996.sra
	ftp://ftp-trace.ncbi.nlm.nih.gov/sra/sra-instant/reads/ByExp/sra/SRX/SRX324/SRX324600/SRR937997/SRR937997.sra
	ftp://ftp-trace.ncbi.nlm.nih.gov/sra/sra-instant/reads/ByExp/sra/SRX/SRX324/SRX324600/SRR937998/SRR937998.sra
	ftp://ftp-trace.ncbi.nlm.nih.gov/sra/sra-instant/reads/ByExp/sra/SRX/SRX324/SRX324600/SRR937999/SRR937999.sra
Unstimulated_S41
	ftp://ftp-trace.ncbi.nlm.nih.gov/sra/sra-instant/reads/ByExp/sra/SRX/SRX324/SRX324618/SRR938068/SRR938068.sra
	ftp://ftp-trace.ncbi.nlm.nih.gov/sra/sra-instant/reads/ByExp/sra/SRX/SRX324/SRX324618/SRR938069/SRR938069.sra
	ftp://ftp-trace.ncbi.nlm.nih.gov/sra/sra-instant/reads/ByExp/sra/SRX/SRX324/SRX324618/SRR938070/SRR938070.sra
	ftp://ftp-trace.ncbi.nlm.nih.gov/sra/sra-instant/reads/ByExp/sra/SRX/SRX324/SRX324618/SRR938071/SRR938071.sra
Unstimulated_S47
	ftp://ftp-trace.ncbi.nlm.nih.gov/sra/sra-instant/reads/ByExp/sra/SRX/SRX324/SRX324624/SRR938092/SRR938092.sra
	ftp://ftp-trace.ncbi.nlm.nih.gov/sra/sra-instant/reads/ByExp/sra/SRX/SRX324/SRX324624/SRR938093/SRR938093.sra
	ftp://ftp-trace.ncbi.nlm.nih.gov/sra/sra-instant/reads/ByExp/sra/SRX/SRX324/SRX324624/SRR938094/SRR938094.sra
	ftp://ftp-trace.ncbi.nlm.nih.gov/sra/sra-instant/reads/ByExp/sra/SRX/SRX324/SRX324624/SRR938095/SRR938095.sra
Unstimulated_S49
	ftp://ftp-trace.ncbi.nlm.nih.gov/sra/sra-instant/reads/ByExp/sra/SRX/SRX324/SRX324626/SRR938100/SRR938100.sra
	ftp://ftp-trace.ncbi.nlm.nih.gov/sra/sra-instant/reads/ByExp/sra/SRX/SRX324/SRX324626/SRR938101/SRR938101.sra
	ftp://ftp-trace.ncbi.nlm.nih.gov/sra/sra-instant/reads/ByExp/sra/SRX/SRX324/SRX324626/SRR938102/SRR938102.sra
	ftp://ftp-trace.ncbi.nlm.nih.gov/sra/sra-instant/reads/ByExp/sra/SRX/SRX324/SRX324626/SRR938103/SRR938103.sra
Unstimulated_S51
	ftp://ftp-trace.ncbi.nlm.nih.gov/sra/sra-instant/reads/ByExp/sra/SRX/SRX324/SRX324628/SRR938108/SRR938108.sra
	ftp://ftp-trace.ncbi.nlm.nih.gov/sra/sra-instant/reads/ByExp/sra/SRX/SRX324/SRX324628/SRR938109/SRR938109.sra
	ftp://ftp-trace.ncbi.nlm.nih.gov/sra/sra-instant/reads/ByExp/sra/SRX/SRX324/SRX324628/SRR938110/SRR938110.sra
	ftp://ftp-trace.ncbi.nlm.nih.gov/sra/sra-instant/reads/ByExp/sra/SRX/SRX324/SRX324628/SRR938111/SRR938111.sra
Unstimulated_S62
	ftp://ftp-trace.ncbi.nlm.nih.gov/sra/sra-instant/reads/ByExp/sra/SRX/SRX324/SRX324639/SRR938152/SRR938152.sra
	ftp://ftp-trace.ncbi.nlm.nih.gov/sra/sra-instant/reads/ByExp/sra/SRX/SRX324/SRX324639/SRR938153/SRR938153.sra
	ftp://ftp-trace.ncbi.nlm.nih.gov/sra/sra-instant/reads/ByExp/sra/SRX/SRX324/SRX324639/SRR938154/SRR938154.sra
	ftp://ftp-trace.ncbi.nlm.nih.gov/sra/sra-instant/reads/ByExp/sra/SRX/SRX324/SRX324639/SRR938155/SRR938155.sra
Unstimulated_S63
	ftp://ftp-trace.ncbi.nlm.nih.gov/sra/sra-instant/reads/ByExp/sra/SRX/SRX324/SRX324640/SRR938156/SRR938156.sra
	ftp://ftp-trace.ncbi.nlm.nih.gov/sra/sra-instant/reads/ByExp/sra/SRX/SRX324/SRX324640/SRR938157/SRR938157.sra
	ftp://ftp-trace.ncbi.nlm.nih.gov/sra/sra-instant/reads/ByExp/sra/SRX/SRX324/SRX324640/SRR938158/SRR938158.sra
	ftp://ftp-trace.ncbi.nlm.nih.gov/sra/sra-instant/reads/ByExp/sra/SRX/SRX324/SRX324640/SRR938159/SRR938159.sra
Unstimulated_S70
	ftp://ftp-trace.ncbi.nlm.nih.gov/sra/sra-instant/reads/ByExp/sra/SRX/SRX324/SRX324647/SRR938184/SRR938184.sra
	ftp://ftp-trace.ncbi.nlm.nih.gov/sra/sra-instant/reads/ByExp/sra/SRX/SRX324/SRX324647/SRR938185/SRR938185.sra
	ftp://ftp-trace.ncbi.nlm.nih.gov/sra/sra-instant/reads/ByExp/sra/SRX/SRX324/SRX324647/SRR938186/SRR938186.sra
	ftp://ftp-trace.ncbi.nlm.nih.gov/sra/sra-instant/reads/ByExp/sra/SRX/SRX324/SRX324647/SRR938187/SRR938187.sra
Unstimulated_S71
	ftp://ftp-trace.ncbi.nlm.nih.gov/sra/sra-instant/reads/ByExp/sra/SRX/SRX324/SRX324648/SRR938188/SRR938188.sra
	ftp://ftp-trace.ncbi.nlm.nih.gov/sra/sra-instant/reads/ByExp/sra/SRX/SRX324/SRX324648/SRR938189/SRR938189.sra
	ftp://ftp-trace.ncbi.nlm.nih.gov/sra/sra-instant/reads/ByExp/sra/SRX/SRX324/SRX324648/SRR938190/SRR938190.sra
	ftp://ftp-trace.ncbi.nlm.nih.gov/sra/sra-instant/reads/ByExp/sra/SRX/SRX324/SRX324648/SRR938191/SRR938191.sra
Unstimulated_S75
	ftp://ftp-trace.ncbi.nlm.nih.gov/sra/sra-instant/reads/ByExp/sra/SRX/SRX324/SRX324652/SRR938204/SRR938204.sra
	ftp://ftp-trace.ncbi.nlm.nih.gov/sra/sra-instant/reads/ByExp/sra/SRX/SRX324/SRX324652/SRR938205/SRR938205.sra
	ftp://ftp-trace.ncbi.nlm.nih.gov/sra/sra-instant/reads/ByExp/sra/SRX/SRX324/SRX324652/SRR938206/SRR938206.sra
	ftp://ftp-trace.ncbi.nlm.nih.gov/sra/sra-instant/reads/ByExp/sra/SRX/SRX324/SRX324652/SRR938207/SRR938207.sra
Unstimulated_S79
	ftp://ftp-trace.ncbi.nlm.nih.gov/sra/sra-instant/reads/ByExp/sra/SRX/SRX324/SRX324656/SRR938220/SRR938220.sra
	ftp://ftp-trace.ncbi.nlm.nih.gov/sra/sra-instant/reads/ByExp/sra/SRX/SRX324/SRX324656/SRR938221/SRR938221.sra
	ftp://ftp-trace.ncbi.nlm.nih.gov/sra/sra-instant/reads/ByExp/sra/SRX/SRX324/SRX324656/SRR938222/SRR938222.sra
	ftp://ftp-trace.ncbi.nlm.nih.gov/sra/sra-instant/reads/ByExp/sra/SRX/SRX324/SRX324656/SRR938223/SRR938223.sra
Unstimulated_S82
	ftp://ftp-trace.ncbi.nlm.nih.gov/sra/sra-instant/reads/ByExp/sra/SRX/SRX324/SRX324659/SRR938232/SRR938232.sra
	ftp://ftp-trace.ncbi.nlm.nih.gov/sra/sra-instant/reads/ByExp/sra/SRX/SRX324/SRX324659/SRR938233/SRR938233.sra
	ftp://ftp-trace.ncbi.nlm.nih.gov/sra/sra-instant/reads/ByExp/sra/SRX/SRX324/SRX324659/SRR938234/SRR938234.sra
	ftp://ftp-trace.ncbi.nlm.nih.gov/sra/sra-instant/reads/ByExp/sra/SRX/SRX324/SRX324659/SRR938235/SRR938235.sra
Unstimulated_S83
	ftp://ftp-trace.ncbi.nlm.nih.gov/sra/sra-instant/reads/ByExp/sra/SRX/SRX324/SRX324660/SRR938236/SRR938236.sra
	ftp://ftp-trace.ncbi.nlm.nih.gov/sra/sra-instant/reads/ByExp/sra/SRX/SRX324/SRX324660/SRR938237/SRR938237.sra
	ftp://ftp-trace.ncbi.nlm.nih.gov/sra/sra-instant/reads/ByExp/sra/SRX/SRX324/SRX324660/SRR938238/SRR938238.sra
	ftp://ftp-trace.ncbi.nlm.nih.gov/sra/sra-instant/reads/ByExp/sra/SRX/SRX324/SRX324660/SRR938239/SRR938239.sra
Unstimulated_S84
	ftp://ftp-trace.ncbi.nlm.nih.gov/sra/sra-instant/reads/ByExp/sra/SRX/SRX324/SRX324661/SRR938240/SRR938240.sra
	ftp://ftp-trace.ncbi.nlm.nih.gov/sra/sra-instant/reads/ByExp/sra/SRX/SRX324/SRX324661/SRR938241/SRR938241.sra
	ftp://ftp-trace.ncbi.nlm.nih.gov/sra/sra-instant/reads/ByExp/sra/SRX/SRX324/SRX324661/SRR938242/SRR938242.sra
	ftp://ftp-trace.ncbi.nlm.nih.gov/sra/sra-instant/reads/ByExp/sra/SRX/SRX324/SRX324661/SRR938243/SRR938243.sra
Unstimulated_S93
	ftp://ftp-trace.ncbi.nlm.nih.gov/sra/sra-instant/reads/ByExp/sra/SRX/SRX324/SRX324670/SRR938276/SRR938276.sra
	ftp://ftp-trace.ncbi.nlm.nih.gov/sra/sra-instant/reads/ByExp/sra/SRX/SRX324/SRX324670/SRR938277/SRR938277.sra
	ftp://ftp-trace.ncbi.nlm.nih.gov/sra/sra-instant/reads/ByExp/sra/SRX/SRX324/SRX324670/SRR938278/SRR938278.sra
	ftp://ftp-trace.ncbi.nlm.nih.gov/sra/sra-instant/reads/ByExp/sra/SRX/SRX324/SRX324670/SRR938279/SRR938279.sra
LPS_1h_S14
	ftp://ftp-trace.ncbi.nlm.nih.gov/sra/sra-instant/reads/ByExp/sra/SRX/SRX324/SRX324208/SRR936428/SRR936428.sra
	ftp://ftp-trace.ncbi.nlm.nih.gov/sra/sra-instant/reads/ByExp/sra/SRX/SRX324/SRX324208/SRR936429/SRR936429.sra
	ftp://ftp-trace.ncbi.nlm.nih.gov/sra/sra-instant/reads/ByExp/sra/SRX/SRX324/SRX324208/SRR936430/SRR936430.sra
	ftp://ftp-trace.ncbi.nlm.nih.gov/sra/sra-instant/reads/ByExp/sra/SRX/SRX324/SRX324208/SRR936431/SRR936431.sra
LPS_1h_S17
	ftp://ftp-trace.ncbi.nlm.nih.gov/sra/sra-instant/reads/ByExp/sra/SRX/SRX324/SRX324211/SRR936440/SRR936440.sra
	ftp://ftp-trace.ncbi.nlm.nih.gov/sra/sra-instant/reads/ByExp/sra/SRX/SRX324/SRX324211/SRR936441/SRR936441.sra
	ftp://ftp-trace.ncbi.nlm.nih.gov/sra/sra-instant/reads/ByExp/sra/SRX/SRX324/SRX324211/SRR936442/SRR936442.sra
	ftp://ftp-trace.ncbi.nlm.nih.gov/sra/sra-instant/reads/ByExp/sra/SRX/SRX324/SRX324211/SRR936443/SRR936443.sra
LPS_1h_S18
	ftp://ftp-trace.ncbi.nlm.nih.gov/sra/sra-instant/reads/ByExp/sra/SRX/SRX324/SRX324212/SRR936444/SRR936444.sra
	ftp://ftp-trace.ncbi.nlm.nih.gov/sra/sra-instant/reads/ByExp/sra/SRX/SRX324/SRX324212/SRR936445/SRR936445.sra
	ftp://ftp-trace.ncbi.nlm.nih.gov/sra/sra-instant/reads/ByExp/sra/SRX/SRX324/SRX324212/SRR936446/SRR936446.sra
	ftp://ftp-trace.ncbi.nlm.nih.gov/sra/sra-instant/reads/ByExp/sra/SRX/SRX324/SRX324212/SRR936447/SRR936447.sra
LPS_1h_S20
	ftp://ftp-trace.ncbi.nlm.nih.gov/sra/sra-instant/reads/ByExp/sra/SRX/SRX324/SRX324214/SRR936452/SRR936452.sra
	ftp://ftp-trace.ncbi.nlm.nih.gov/sra/sra-instant/reads/ByExp/sra/SRX/SRX324/SRX324214/SRR936453/SRR936453.sra
	ftp://ftp-trace.ncbi.nlm.nih.gov/sra/sra-instant/reads/ByExp/sra/SRX/SRX324/SRX324214/SRR936454/SRR936454.sra
	ftp://ftp-trace.ncbi.nlm.nih.gov/sra/sra-instant/reads/ByExp/sra/SRX/SRX324/SRX324214/SRR936455/SRR936455.sra
LPS_1h_S23
	ftp://ftp-trace.ncbi.nlm.nih.gov/sra/sra-instant/reads/ByExp/sra/SRX/SRX324/SRX324217/SRR936464/SRR936464.sra
	ftp://ftp-trace.ncbi.nlm.nih.gov/sra/sra-instant/reads/ByExp/sra/SRX/SRX324/SRX324217/SRR936465/SRR936465.sra
	ftp://ftp-trace.ncbi.nlm.nih.gov/sra/sra-instant/reads/ByExp/sra/SRX/SRX324/SRX324217/SRR936466/SRR936466.sra
	ftp://ftp-trace.ncbi.nlm.nih.gov/sra/sra-instant/reads/ByExp/sra/SRX/SRX324/SRX324217/SRR936467/SRR936467.sra
LPS_1h_S24
	ftp://ftp-trace.ncbi.nlm.nih.gov/sra/sra-instant/reads/ByExp/sra/SRX/SRX324/SRX324218/SRR936468/SRR936468.sra
	ftp://ftp-trace.ncbi.nlm.nih.gov/sra/sra-instant/reads/ByExp/sra/SRX/SRX324/SRX324218/SRR936469/SRR936469.sra
	ftp://ftp-trace.ncbi.nlm.nih.gov/sra/sra-instant/reads/ByExp/sra/SRX/SRX324/SRX324218/SRR936470/SRR936470.sra
	ftp://ftp-trace.ncbi.nlm.nih.gov/sra/sra-instant/reads/ByExp/sra/SRX/SRX324/SRX324218/SRR936471/SRR936471.sra
LPS_1h_S25
	ftp://ftp-trace.ncbi.nlm.nih.gov/sra/sra-instant/reads/ByExp/sra/SRX/SRX324/SRX324219/SRR936472/SRR936472.sra
	ftp://ftp-trace.ncbi.nlm.nih.gov/sra/sra-instant/reads/ByExp/sra/SRX/SRX324/SRX324219/SRR936473/SRR936473.sra
	ftp://ftp-trace.ncbi.nlm.nih.gov/sra/sra-instant/reads/ByExp/sra/SRX/SRX324/SRX324219/SRR936474/SRR936474.sra
	ftp://ftp-trace.ncbi.nlm.nih.gov/sra/sra-instant/reads/ByExp/sra/SRX/SRX324/SRX324219/SRR936475/SRR936475.sra
LPS_1h_S28
	ftp://ftp-trace.ncbi.nlm.nih.gov/sra/sra-instant/reads/ByExp/sra/SRX/SRX324/SRX324222/SRR936484/SRR936484.sra
	ftp://ftp-trace.ncbi.nlm.nih.gov/sra/sra-instant/reads/ByExp/sra/SRX/SRX324/SRX324222/SRR936485/SRR936485.sra
	ftp://ftp-trace.ncbi.nlm.nih.gov/sra/sra-instant/reads/ByExp/sra/SRX/SRX324/SRX324222/SRR936486/SRR936486.sra
	ftp://ftp-trace.ncbi.nlm.nih.gov/sra/sra-instant/reads/ByExp/sra/SRX/SRX324/SRX324222/SRR936487/SRR936487.sra
LPS_1h_S33
	ftp://ftp-trace.ncbi.nlm.nih.gov/sra/sra-instant/reads/ByExp/sra/SRX/SRX324/SRX324227/SRR936504/SRR936504.sra
	ftp://ftp-trace.ncbi.nlm.nih.gov/sra/sra-instant/reads/ByExp/sra/SRX/SRX324/SRX324227/SRR936505/SRR936505.sra
	ftp://ftp-trace.ncbi.nlm.nih.gov/sra/sra-instant/reads/ByExp/sra/SRX/SRX324/SRX324227/SRR936506/SRR936506.sra
	ftp://ftp-trace.ncbi.nlm.nih.gov/sra/sra-instant/reads/ByExp/sra/SRX/SRX324/SRX324227/SRR936507/SRR936507.sra
LPS_1h_S35
	ftp://ftp-trace.ncbi.nlm.nih.gov/sra/sra-instant/reads/ByExp/sra/SRX/SRX324/SRX324229/SRR936512/SRR936512.sra
	ftp://ftp-trace.ncbi.nlm.nih.gov/sra/sra-instant/reads/ByExp/sra/SRX/SRX324/SRX324229/SRR936513/SRR936513.sra
	ftp://ftp-trace.ncbi.nlm.nih.gov/sra/sra-instant/reads/ByExp/sra/SRX/SRX324/SRX324229/SRR936514/SRR936514.sra
	ftp://ftp-trace.ncbi.nlm.nih.gov/sra/sra-instant/reads/ByExp/sra/SRX/SRX324/SRX324229/SRR936515/SRR936515.sra
LPS_1h_S36
	ftp://ftp-trace.ncbi.nlm.nih.gov/sra/sra-instant/reads/ByExp/sra/SRX/SRX324/SRX324230/SRR936516/SRR936516.sra
	ftp://ftp-trace.ncbi.nlm.nih.gov/sra/sra-instant/reads/ByExp/sra/SRX/SRX324/SRX324230/SRR936517/SRR936517.sra
	ftp://ftp-trace.ncbi.nlm.nih.gov/sra/sra-instant/reads/ByExp/sra/SRX/SRX324/SRX324230/SRR936518/SRR936518.sra
	ftp://ftp-trace.ncbi.nlm.nih.gov/sra/sra-instant/reads/ByExp/sra/SRX/SRX324/SRX324230/SRR936519/SRR936519.sra
LPS_1h_S38
	ftp://ftp-trace.ncbi.nlm.nih.gov/sra/sra-instant/reads/ByExp/sra/SRX/SRX324/SRX324232/SRR936524/SRR936524.sra
	ftp://ftp-trace.ncbi.nlm.nih.gov/sra/sra-instant/reads/ByExp/sra/SRX/SRX324/SRX324232/SRR936525/SRR936525.sra
	ftp://ftp-trace.ncbi.nlm.nih.gov/sra/sra-instant/reads/ByExp/sra/SRX/SRX324/SRX324232/SRR936526/SRR936526.sra
	ftp://ftp-trace.ncbi.nlm.nih.gov/sra/sra-instant/reads/ByExp/sra/SRX/SRX324/SRX324232/SRR936527/SRR936527.sra
LPS_1h_S40
	ftp://ftp-trace.ncbi.nlm.nih.gov/sra/sra-instant/reads/ByExp/sra/SRX/SRX324/SRX324234/SRR936532/SRR936532.sra
	ftp://ftp-trace.ncbi.nlm.nih.gov/sra/sra-instant/reads/ByExp/sra/SRX/SRX324/SRX324234/SRR936533/SRR936533.sra
	ftp://ftp-trace.ncbi.nlm.nih.gov/sra/sra-instant/reads/ByExp/sra/SRX/SRX324/SRX324234/SRR936534/SRR936534.sra
	ftp://ftp-trace.ncbi.nlm.nih.gov/sra/sra-instant/reads/ByExp/sra/SRX/SRX324/SRX324234/SRR936535/SRR936535.sra
LPS_1h_S44
	ftp://ftp-trace.ncbi.nlm.nih.gov/sra/sra-instant/reads/ByExp/sra/SRX/SRX324/SRX324238/SRR936548/SRR936548.sra
	ftp://ftp-trace.ncbi.nlm.nih.gov/sra/sra-instant/reads/ByExp/sra/SRX/SRX324/SRX324238/SRR936549/SRR936549.sra
	ftp://ftp-trace.ncbi.nlm.nih.gov/sra/sra-instant/reads/ByExp/sra/SRX/SRX324/SRX324238/SRR936550/SRR936550.sra
	ftp://ftp-trace.ncbi.nlm.nih.gov/sra/sra-instant/reads/ByExp/sra/SRX/SRX324/SRX324238/SRR936551/SRR936551.sra
LPS_1h_S49
	ftp://ftp-trace.ncbi.nlm.nih.gov/sra/sra-instant/reads/ByExp/sra/SRX/SRX324/SRX324243/SRR936568/SRR936568.sra
	ftp://ftp-trace.ncbi.nlm.nih.gov/sra/sra-instant/reads/ByExp/sra/SRX/SRX324/SRX324243/SRR936569/SRR936569.sra
	ftp://ftp-trace.ncbi.nlm.nih.gov/sra/sra-instant/reads/ByExp/sra/SRX/SRX324/SRX324243/SRR936570/SRR936570.sra
	ftp://ftp-trace.ncbi.nlm.nih.gov/sra/sra-instant/reads/ByExp/sra/SRX/SRX324/SRX324243/SRR936571/SRR936571.sra
LPS_1h_S53
	ftp://ftp-trace.ncbi.nlm.nih.gov/sra/sra-instant/reads/ByExp/sra/SRX/SRX324/SRX324247/SRR936584/SRR936584.sra
	ftp://ftp-trace.ncbi.nlm.nih.gov/sra/sra-instant/reads/ByExp/sra/SRX/SRX324/SRX324247/SRR936585/SRR936585.sra
	ftp://ftp-trace.ncbi.nlm.nih.gov/sra/sra-instant/reads/ByExp/sra/SRX/SRX324/SRX324247/SRR936586/SRR936586.sra
	ftp://ftp-trace.ncbi.nlm.nih.gov/sra/sra-instant/reads/ByExp/sra/SRX/SRX324/SRX324247/SRR936587/SRR936587.sra
LPS_1h_S60
	ftp://ftp-trace.ncbi.nlm.nih.gov/sra/sra-instant/reads/ByExp/sra/SRX/SRX324/SRX324254/SRR936612/SRR936612.sra
	ftp://ftp-trace.ncbi.nlm.nih.gov/sra/sra-instant/reads/ByExp/sra/SRX/SRX324/SRX324254/SRR936613/SRR936613.sra
	ftp://ftp-trace.ncbi.nlm.nih.gov/sra/sra-instant/reads/ByExp/sra/SRX/SRX324/SRX324254/SRR936614/SRR936614.sra
	ftp://ftp-trace.ncbi.nlm.nih.gov/sra/sra-instant/reads/ByExp/sra/SRX/SRX324/SRX324254/SRR936615/SRR936615.sra
LPS_1h_S61
	ftp://ftp-trace.ncbi.nlm.nih.gov/sra/sra-instant/reads/ByExp/sra/SRX/SRX324/SRX324255/SRR936616/SRR936616.sra
	ftp://ftp-trace.ncbi.nlm.nih.gov/sra/sra-instant/reads/ByExp/sra/SRX/SRX324/SRX324255/SRR936617/SRR936617.sra
	ftp://ftp-trace.ncbi.nlm.nih.gov/sra/sra-instant/reads/ByExp/sra/SRX/SRX324/SRX324255/SRR936618/SRR936618.sra
	ftp://ftp-trace.ncbi.nlm.nih.gov/sra/sra-instant/reads/ByExp/sra/SRX/SRX324/SRX324255/SRR936619/SRR936619.sra
LPS_1h_S63
	ftp://ftp-trace.ncbi.nlm.nih.gov/sra/sra-instant/reads/ByExp/sra/SRX/SRX324/SRX324257/SRR936624/SRR936624.sra
	ftp://ftp-trace.ncbi.nlm.nih.gov/sra/sra-instant/reads/ByExp/sra/SRX/SRX324/SRX324257/SRR936625/SRR936625.sra
	ftp://ftp-trace.ncbi.nlm.nih.gov/sra/sra-instant/reads/ByExp/sra/SRX/SRX324/SRX324257/SRR936626/SRR936626.sra
	ftp://ftp-trace.ncbi.nlm.nih.gov/sra/sra-instant/reads/ByExp/sra/SRX/SRX324/SRX324257/SRR936627/SRR936627.sra
LPS_1h_S64
	ftp://ftp-trace.ncbi.nlm.nih.gov/sra/sra-instant/reads/ByExp/sra/SRX/SRX324/SRX324258/SRR936628/SRR936628.sra
	ftp://ftp-trace.ncbi.nlm.nih.gov/sra/sra-instant/reads/ByExp/sra/SRX/SRX324/SRX324258/SRR936629/SRR936629.sra
	ftp://ftp-trace.ncbi.nlm.nih.gov/sra/sra-instant/reads/ByExp/sra/SRX/SRX324/SRX324258/SRR936630/SRR936630.sra
	ftp://ftp-trace.ncbi.nlm.nih.gov/sra/sra-instant/reads/ByExp/sra/SRX/SRX324/SRX324258/SRR936631/SRR936631.sra
LPS_2h_S1
	ftp://ftp-trace.ncbi.nlm.nih.gov/sra/sra-instant/reads/ByExp/sra/SRX/SRX324/SRX324291/SRR936760/SRR936760.sra
	ftp://ftp-trace.ncbi.nlm.nih.gov/sra/sra-instant/reads/ByExp/sra/SRX/SRX324/SRX324291/SRR936761/SRR936761.sra
	ftp://ftp-trace.ncbi.nlm.nih.gov/sra/sra-instant/reads/ByExp/sra/SRX/SRX324/SRX324291/SRR936762/SRR936762.sra
	ftp://ftp-trace.ncbi.nlm.nih.gov/sra/sra-instant/reads/ByExp/sra/SRX/SRX324/SRX324291/SRR936763/SRR936763.sra
LPS_2h_S2
	ftp://ftp-trace.ncbi.nlm.nih.gov/sra/sra-instant/reads/ByExp/sra/SRX/SRX324/SRX324292/SRR936764/SRR936764.sra
	ftp://ftp-trace.ncbi.nlm.nih.gov/sra/sra-instant/reads/ByExp/sra/SRX/SRX324/SRX324292/SRR936765/SRR936765.sra
	ftp://ftp-trace.ncbi.nlm.nih.gov/sra/sra-instant/reads/ByExp/sra/SRX/SRX324/SRX324292/SRR936766/SRR936766.sra
	ftp://ftp-trace.ncbi.nlm.nih.gov/sra/sra-instant/reads/ByExp/sra/SRX/SRX324/SRX324292/SRR936767/SRR936767.sra
LPS_2h_S4
	ftp://ftp-trace.ncbi.nlm.nih.gov/sra/sra-instant/reads/ByExp/sra/SRX/SRX324/SRX324294/SRR936772/SRR936772.sra
	ftp://ftp-trace.ncbi.nlm.nih.gov/sra/sra-instant/reads/ByExp/sra/SRX/SRX324/SRX324294/SRR936773/SRR936773.sra
	ftp://ftp-trace.ncbi.nlm.nih.gov/sra/sra-instant/reads/ByExp/sra/SRX/SRX324/SRX324294/SRR936774/SRR936774.sra
	ftp://ftp-trace.ncbi.nlm.nih.gov/sra/sra-instant/reads/ByExp/sra/SRX/SRX324/SRX324294/SRR936775/SRR936775.sra
LPS_2h_S8
	ftp://ftp-trace.ncbi.nlm.nih.gov/sra/sra-instant/reads/ByExp/sra/SRX/SRX324/SRX324298/SRR936788/SRR936788.sra
	ftp://ftp-trace.ncbi.nlm.nih.gov/sra/sra-instant/reads/ByExp/sra/SRX/SRX324/SRX324298/SRR936789/SRR936789.sra
	ftp://ftp-trace.ncbi.nlm.nih.gov/sra/sra-instant/reads/ByExp/sra/SRX/SRX324/SRX324298/SRR936790/SRR936790.sra
	ftp://ftp-trace.ncbi.nlm.nih.gov/sra/sra-instant/reads/ByExp/sra/SRX/SRX324/SRX324298/SRR936791/SRR936791.sra
LPS_2h_S9
	ftp://ftp-trace.ncbi.nlm.nih.gov/sra/sra-instant/reads/ByExp/sra/SRX/SRX324/SRX324299/SRR936792/SRR936792.sra
	ftp://ftp-trace.ncbi.nlm.nih.gov/sra/sra-instant/reads/ByExp/sra/SRX/SRX324/SRX324299/SRR936793/SRR936793.sra
	ftp://ftp-trace.ncbi.nlm.nih.gov/sra/sra-instant/reads/ByExp/sra/SRX/SRX324/SRX324299/SRR936794/SRR936794.sra
	ftp://ftp-trace.ncbi.nlm.nih.gov/sra/sra-instant/reads/ByExp/sra/SRX/SRX324/SRX324299/SRR936795/SRR936795.sra
LPS_2h_S11
	ftp://ftp-trace.ncbi.nlm.nih.gov/sra/sra-instant/reads/ByExp/sra/SRX/SRX324/SRX324301/SRR936800/SRR936800.sra
	ftp://ftp-trace.ncbi.nlm.nih.gov/sra/sra-instant/reads/ByExp/sra/SRX/SRX324/SRX324301/SRR936801/SRR936801.sra
	ftp://ftp-trace.ncbi.nlm.nih.gov/sra/sra-instant/reads/ByExp/sra/SRX/SRX324/SRX324301/SRR936802/SRR936802.sra
	ftp://ftp-trace.ncbi.nlm.nih.gov/sra/sra-instant/reads/ByExp/sra/SRX/SRX324/SRX324301/SRR936803/SRR936803.sra
LPS_2h_S12
	ftp://ftp-trace.ncbi.nlm.nih.gov/sra/sra-instant/reads/ByExp/sra/SRX/SRX324/SRX324302/SRR936804/SRR936804.sra
	ftp://ftp-trace.ncbi.nlm.nih.gov/sra/sra-instant/reads/ByExp/sra/SRX/SRX324/SRX324302/SRR936805/SRR936805.sra
	ftp://ftp-trace.ncbi.nlm.nih.gov/sra/sra-instant/reads/ByExp/sra/SRX/SRX324/SRX324302/SRR936806/SRR936806.sra
	ftp://ftp-trace.ncbi.nlm.nih.gov/sra/sra-instant/reads/ByExp/sra/SRX/SRX324/SRX324302/SRR936807/SRR936807.sra
LPS_2h_S13
	ftp://ftp-trace.ncbi.nlm.nih.gov/sra/sra-instant/reads/ByExp/sra/SRX/SRX324/SRX324303/SRR936808/SRR936808.sra
	ftp://ftp-trace.ncbi.nlm.nih.gov/sra/sra-instant/reads/ByExp/sra/SRX/SRX324/SRX324303/SRR936809/SRR936809.sra
	ftp://ftp-trace.ncbi.nlm.nih.gov/sra/sra-instant/reads/ByExp/sra/SRX/SRX324/SRX324303/SRR936810/SRR936810.sra
	ftp://ftp-trace.ncbi.nlm.nih.gov/sra/sra-instant/reads/ByExp/sra/SRX/SRX324/SRX324303/SRR936811/SRR936811.sra
LPS_2h_S14
	ftp://ftp-trace.ncbi.nlm.nih.gov/sra/sra-instant/reads/ByExp/sra/SRX/SRX324/SRX324304/SRR936812/SRR936812.sra
	ftp://ftp-trace.ncbi.nlm.nih.gov/sra/sra-instant/reads/ByExp/sra/SRX/SRX324/SRX324304/SRR936813/SRR936813.sra
	ftp://ftp-trace.ncbi.nlm.nih.gov/sra/sra-instant/reads/ByExp/sra/SRX/SRX324/SRX324304/SRR936814/SRR936814.sra
	ftp://ftp-trace.ncbi.nlm.nih.gov/sra/sra-instant/reads/ByExp/sra/SRX/SRX324/SRX324304/SRR936815/SRR936815.sra
LPS_2h_S15
	ftp://ftp-trace.ncbi.nlm.nih.gov/sra/sra-instant/reads/ByExp/sra/SRX/SRX324/SRX324305/SRR936816/SRR936816.sra
	ftp://ftp-trace.ncbi.nlm.nih.gov/sra/sra-instant/reads/ByExp/sra/SRX/SRX324/SRX324305/SRR936817/SRR936817.sra
	ftp://ftp-trace.ncbi.nlm.nih.gov/sra/sra-instant/reads/ByExp/sra/SRX/SRX324/SRX324305/SRR936818/SRR936818.sra
	ftp://ftp-trace.ncbi.nlm.nih.gov/sra/sra-instant/reads/ByExp/sra/SRX/SRX324/SRX324305/SRR936819/SRR936819.sra
LPS_2h_S17
	ftp://ftp-trace.ncbi.nlm.nih.gov/sra/sra-instant/reads/ByExp/sra/SRX/SRX324/SRX324307/SRR936824/SRR936824.sra
	ftp://ftp-trace.ncbi.nlm.nih.gov/sra/sra-instant/reads/ByExp/sra/SRX/SRX324/SRX324307/SRR936825/SRR936825.sra
	ftp://ftp-trace.ncbi.nlm.nih.gov/sra/sra-instant/reads/ByExp/sra/SRX/SRX324/SRX324307/SRR936826/SRR936826.sra
	ftp://ftp-trace.ncbi.nlm.nih.gov/sra/sra-instant/reads/ByExp/sra/SRX/SRX324/SRX324307/SRR936827/SRR936827.sra
LPS_2h_S21
	ftp://ftp-trace.ncbi.nlm.nih.gov/sra/sra-instant/reads/ByExp/sra/SRX/SRX324/SRX324311/SRR936840/SRR936840.sra
	ftp://ftp-trace.ncbi.nlm.nih.gov/sra/sra-instant/reads/ByExp/sra/SRX/SRX324/SRX324311/SRR936841/SRR936841.sra
	ftp://ftp-trace.ncbi.nlm.nih.gov/sra/sra-instant/reads/ByExp/sra/SRX/SRX324/SRX324311/SRR936842/SRR936842.sra
	ftp://ftp-trace.ncbi.nlm.nih.gov/sra/sra-instant/reads/ByExp/sra/SRX/SRX324/SRX324311/SRR936843/SRR936843.sra
LPS_2h_S23
	ftp://ftp-trace.ncbi.nlm.nih.gov/sra/sra-instant/reads/ByExp/sra/SRX/SRX324/SRX324313/SRR936848/SRR936848.sra
	ftp://ftp-trace.ncbi.nlm.nih.gov/sra/sra-instant/reads/ByExp/sra/SRX/SRX324/SRX324313/SRR936849/SRR936849.sra
	ftp://ftp-trace.ncbi.nlm.nih.gov/sra/sra-instant/reads/ByExp/sra/SRX/SRX324/SRX324313/SRR936850/SRR936850.sra
	ftp://ftp-trace.ncbi.nlm.nih.gov/sra/sra-instant/reads/ByExp/sra/SRX/SRX324/SRX324313/SRR936851/SRR936851.sra
LPS_2h_S25
	ftp://ftp-trace.ncbi.nlm.nih.gov/sra/sra-instant/reads/ByExp/sra/SRX/SRX324/SRX324315/SRR936856/SRR936856.sra
	ftp://ftp-trace.ncbi.nlm.nih.gov/sra/sra-instant/reads/ByExp/sra/SRX/SRX324/SRX324315/SRR936857/SRR936857.sra
	ftp://ftp-trace.ncbi.nlm.nih.gov/sra/sra-instant/reads/ByExp/sra/SRX/SRX324/SRX324315/SRR936858/SRR936858.sra
	ftp://ftp-trace.ncbi.nlm.nih.gov/sra/sra-instant/reads/ByExp/sra/SRX/SRX324/SRX324315/SRR936859/SRR936859.sra
LPS_2h_S27
	ftp://ftp-trace.ncbi.nlm.nih.gov/sra/sra-instant/reads/ByExp/sra/SRX/SRX324/SRX324317/SRR936864/SRR936864.sra
	ftp://ftp-trace.ncbi.nlm.nih.gov/sra/sra-instant/reads/ByExp/sra/SRX/SRX324/SRX324317/SRR936865/SRR936865.sra
	ftp://ftp-trace.ncbi.nlm.nih.gov/sra/sra-instant/reads/ByExp/sra/SRX/SRX324/SRX324317/SRR936866/SRR936866.sra
	ftp://ftp-trace.ncbi.nlm.nih.gov/sra/sra-instant/reads/ByExp/sra/SRX/SRX324/SRX324317/SRR936867/SRR936867.sra
LPS_2h_S28
	ftp://ftp-trace.ncbi.nlm.nih.gov/sra/sra-instant/reads/ByExp/sra/SRX/SRX324/SRX324318/SRR936868/SRR936868.sra
	ftp://ftp-trace.ncbi.nlm.nih.gov/sra/sra-instant/reads/ByExp/sra/SRX/SRX324/SRX324318/SRR936869/SRR936869.sra
	ftp://ftp-trace.ncbi.nlm.nih.gov/sra/sra-instant/reads/ByExp/sra/SRX/SRX324/SRX324318/SRR936870/SRR936870.sra
	ftp://ftp-trace.ncbi.nlm.nih.gov/sra/sra-instant/reads/ByExp/sra/SRX/SRX324/SRX324318/SRR936871/SRR936871.sra
LPS_2h_S29
	ftp://ftp-trace.ncbi.nlm.nih.gov/sra/sra-instant/reads/ByExp/sra/SRX/SRX324/SRX324319/SRR936872/SRR936872.sra
	ftp://ftp-trace.ncbi.nlm.nih.gov/sra/sra-instant/reads/ByExp/sra/SRX/SRX324/SRX324319/SRR936873/SRR936873.sra
	ftp://ftp-trace.ncbi.nlm.nih.gov/sra/sra-instant/reads/ByExp/sra/SRX/SRX324/SRX324319/SRR936874/SRR936874.sra
	ftp://ftp-trace.ncbi.nlm.nih.gov/sra/sra-instant/reads/ByExp/sra/SRX/SRX324/SRX324319/SRR936875/SRR936875.sra
LPS_2h_S33
	ftp://ftp-trace.ncbi.nlm.nih.gov/sra/sra-instant/reads/ByExp/sra/SRX/SRX324/SRX324323/SRR936888/SRR936888.sra
	ftp://ftp-trace.ncbi.nlm.nih.gov/sra/sra-instant/reads/ByExp/sra/SRX/SRX324/SRX324323/SRR936889/SRR936889.sra
	ftp://ftp-trace.ncbi.nlm.nih.gov/sra/sra-instant/reads/ByExp/sra/SRX/SRX324/SRX324323/SRR936890/SRR936890.sra
	ftp://ftp-trace.ncbi.nlm.nih.gov/sra/sra-instant/reads/ByExp/sra/SRX/SRX324/SRX324323/SRR936891/SRR936891.sra
LPS_2h_S35
	ftp://ftp-trace.ncbi.nlm.nih.gov/sra/sra-instant/reads/ByExp/sra/SRX/SRX324/SRX324325/SRR936896/SRR936896.sra
	ftp://ftp-trace.ncbi.nlm.nih.gov/sra/sra-instant/reads/ByExp/sra/SRX/SRX324/SRX324325/SRR936897/SRR936897.sra
	ftp://ftp-trace.ncbi.nlm.nih.gov/sra/sra-instant/reads/ByExp/sra/SRX/SRX324/SRX324325/SRR936898/SRR936898.sra
	ftp://ftp-trace.ncbi.nlm.nih.gov/sra/sra-instant/reads/ByExp/sra/SRX/SRX324/SRX324325/SRR936899/SRR936899.sra
LPS_2h_S49
	ftp://ftp-trace.ncbi.nlm.nih.gov/sra/sra-instant/reads/ByExp/sra/SRX/SRX324/SRX324339/SRR936952/SRR936952.sra
	ftp://ftp-trace.ncbi.nlm.nih.gov/sra/sra-instant/reads/ByExp/sra/SRX/SRX324/SRX324339/SRR936953/SRR936953.sra
	ftp://ftp-trace.ncbi.nlm.nih.gov/sra/sra-instant/reads/ByExp/sra/SRX/SRX324/SRX324339/SRR936954/SRR936954.sra
	ftp://ftp-trace.ncbi.nlm.nih.gov/sra/sra-instant/reads/ByExp/sra/SRX/SRX324/SRX324339/SRR936955/SRR936955.sra
LPS_4h_S1
	ftp://ftp-trace.ncbi.nlm.nih.gov/sra/sra-instant/reads/ByExp/sra/SRX/SRX324/SRX324387/SRR937144/SRR937144.sra
	ftp://ftp-trace.ncbi.nlm.nih.gov/sra/sra-instant/reads/ByExp/sra/SRX/SRX324/SRX324387/SRR937145/SRR937145.sra
	ftp://ftp-trace.ncbi.nlm.nih.gov/sra/sra-instant/reads/ByExp/sra/SRX/SRX324/SRX324387/SRR937146/SRR937146.sra
	ftp://ftp-trace.ncbi.nlm.nih.gov/sra/sra-instant/reads/ByExp/sra/SRX/SRX324/SRX324387/SRR937147/SRR937147.sra
LPS_4h_S2
	ftp://ftp-trace.ncbi.nlm.nih.gov/sra/sra-instant/reads/ByExp/sra/SRX/SRX324/SRX324388/SRR937148/SRR937148.sra
	ftp://ftp-trace.ncbi.nlm.nih.gov/sra/sra-instant/reads/ByExp/sra/SRX/SRX324/SRX324388/SRR937149/SRR937149.sra
	ftp://ftp-trace.ncbi.nlm.nih.gov/sra/sra-instant/reads/ByExp/sra/SRX/SRX324/SRX324388/SRR937150/SRR937150.sra
	ftp://ftp-trace.ncbi.nlm.nih.gov/sra/sra-instant/reads/ByExp/sra/SRX/SRX324/SRX324388/SRR937151/SRR937151.sra
LPS_4h_S12
	ftp://ftp-trace.ncbi.nlm.nih.gov/sra/sra-instant/reads/ByExp/sra/SRX/SRX324/SRX324398/SRR937188/SRR937188.sra
	ftp://ftp-trace.ncbi.nlm.nih.gov/sra/sra-instant/reads/ByExp/sra/SRX/SRX324/SRX324398/SRR937189/SRR937189.sra
	ftp://ftp-trace.ncbi.nlm.nih.gov/sra/sra-instant/reads/ByExp/sra/SRX/SRX324/SRX324398/SRR937190/SRR937190.sra
	ftp://ftp-trace.ncbi.nlm.nih.gov/sra/sra-instant/reads/ByExp/sra/SRX/SRX324/SRX324398/SRR937191/SRR937191.sra
LPS_4h_S14
	ftp://ftp-trace.ncbi.nlm.nih.gov/sra/sra-instant/reads/ByExp/sra/SRX/SRX324/SRX324399/SRR937192/SRR937192.sra
	ftp://ftp-trace.ncbi.nlm.nih.gov/sra/sra-instant/reads/ByExp/sra/SRX/SRX324/SRX324399/SRR937193/SRR937193.sra
	ftp://ftp-trace.ncbi.nlm.nih.gov/sra/sra-instant/reads/ByExp/sra/SRX/SRX324/SRX324399/SRR937194/SRR937194.sra
	ftp://ftp-trace.ncbi.nlm.nih.gov/sra/sra-instant/reads/ByExp/sra/SRX/SRX324/SRX324399/SRR937195/SRR937195.sra
LPS_4h_S16
	ftp://ftp-trace.ncbi.nlm.nih.gov/sra/sra-instant/reads/ByExp/sra/SRX/SRX324/SRX324401/SRR937200/SRR937200.sra
	ftp://ftp-trace.ncbi.nlm.nih.gov/sra/sra-instant/reads/ByExp/sra/SRX/SRX324/SRX324401/SRR937201/SRR937201.sra
	ftp://ftp-trace.ncbi.nlm.nih.gov/sra/sra-instant/reads/ByExp/sra/SRX/SRX324/SRX324401/SRR937202/SRR937202.sra
	ftp://ftp-trace.ncbi.nlm.nih.gov/sra/sra-instant/reads/ByExp/sra/SRX/SRX324/SRX324401/SRR937203/SRR937203.sra
LPS_4h_S17
	ftp://ftp-trace.ncbi.nlm.nih.gov/sra/sra-instant/reads/ByExp/sra/SRX/SRX324/SRX324402/SRR937204/SRR937204.sra
	ftp://ftp-trace.ncbi.nlm.nih.gov/sra/sra-instant/reads/ByExp/sra/SRX/SRX324/SRX324402/SRR937205/SRR937205.sra
	ftp://ftp-trace.ncbi.nlm.nih.gov/sra/sra-instant/reads/ByExp/sra/SRX/SRX324/SRX324402/SRR937206/SRR937206.sra
	ftp://ftp-trace.ncbi.nlm.nih.gov/sra/sra-instant/reads/ByExp/sra/SRX/SRX324/SRX324402/SRR937207/SRR937207.sra
LPS_4h_S20
	ftp://ftp-trace.ncbi.nlm.nih.gov/sra/sra-instant/reads/ByExp/sra/SRX/SRX324/SRX324405/SRR937216/SRR937216.sra
	ftp://ftp-trace.ncbi.nlm.nih.gov/sra/sra-instant/reads/ByExp/sra/SRX/SRX324/SRX324405/SRR937217/SRR937217.sra
	ftp://ftp-trace.ncbi.nlm.nih.gov/sra/sra-instant/reads/ByExp/sra/SRX/SRX324/SRX324405/SRR937218/SRR937218.sra
	ftp://ftp-trace.ncbi.nlm.nih.gov/sra/sra-instant/reads/ByExp/sra/SRX/SRX324/SRX324405/SRR937219/SRR937219.sra
LPS_4h_S21
	ftp://ftp-trace.ncbi.nlm.nih.gov/sra/sra-instant/reads/ByExp/sra/SRX/SRX324/SRX324406/SRR937220/SRR937220.sra
	ftp://ftp-trace.ncbi.nlm.nih.gov/sra/sra-instant/reads/ByExp/sra/SRX/SRX324/SRX324406/SRR937221/SRR937221.sra
	ftp://ftp-trace.ncbi.nlm.nih.gov/sra/sra-instant/reads/ByExp/sra/SRX/SRX324/SRX324406/SRR937222/SRR937222.sra
	ftp://ftp-trace.ncbi.nlm.nih.gov/sra/sra-instant/reads/ByExp/sra/SRX/SRX324/SRX324406/SRR937223/SRR937223.sra
LPS_4h_S23
	ftp://ftp-trace.ncbi.nlm.nih.gov/sra/sra-instant/reads/ByExp/sra/SRX/SRX324/SRX324408/SRR937228/SRR937228.sra
	ftp://ftp-trace.ncbi.nlm.nih.gov/sra/sra-instant/reads/ByExp/sra/SRX/SRX324/SRX324408/SRR937229/SRR937229.sra
	ftp://ftp-trace.ncbi.nlm.nih.gov/sra/sra-instant/reads/ByExp/sra/SRX/SRX324/SRX324408/SRR937230/SRR937230.sra
	ftp://ftp-trace.ncbi.nlm.nih.gov/sra/sra-instant/reads/ByExp/sra/SRX/SRX324/SRX324408/SRR937231/SRR937231.sra
LPS_4h_S24
	ftp://ftp-trace.ncbi.nlm.nih.gov/sra/sra-instant/reads/ByExp/sra/SRX/SRX324/SRX324409/SRR937232/SRR937232.sra
	ftp://ftp-trace.ncbi.nlm.nih.gov/sra/sra-instant/reads/ByExp/sra/SRX/SRX324/SRX324409/SRR937233/SRR937233.sra
	ftp://ftp-trace.ncbi.nlm.nih.gov/sra/sra-instant/reads/ByExp/sra/SRX/SRX324/SRX324409/SRR937234/SRR937234.sra
	ftp://ftp-trace.ncbi.nlm.nih.gov/sra/sra-instant/reads/ByExp/sra/SRX/SRX324/SRX324409/SRR937235/SRR937235.sra
LPS_4h_S25
	ftp://ftp-trace.ncbi.nlm.nih.gov/sra/sra-instant/reads/ByExp/sra/SRX/SRX324/SRX324410/SRR937236/SRR937236.sra
	ftp://ftp-trace.ncbi.nlm.nih.gov/sra/sra-instant/reads/ByExp/sra/SRX/SRX324/SRX324410/SRR937237/SRR937237.sra
	ftp://ftp-trace.ncbi.nlm.nih.gov/sra/sra-instant/reads/ByExp/sra/SRX/SRX324/SRX324410/SRR937238/SRR937238.sra
	ftp://ftp-trace.ncbi.nlm.nih.gov/sra/sra-instant/reads/ByExp/sra/SRX/SRX324/SRX324410/SRR937239/SRR937239.sra
LPS_4h_S26
	ftp://ftp-trace.ncbi.nlm.nih.gov/sra/sra-instant/reads/ByExp/sra/SRX/SRX324/SRX324411/SRR937240/SRR937240.sra
	ftp://ftp-trace.ncbi.nlm.nih.gov/sra/sra-instant/reads/ByExp/sra/SRX/SRX324/SRX324411/SRR937241/SRR937241.sra
	ftp://ftp-trace.ncbi.nlm.nih.gov/sra/sra-instant/reads/ByExp/sra/SRX/SRX324/SRX324411/SRR937242/SRR937242.sra
	ftp://ftp-trace.ncbi.nlm.nih.gov/sra/sra-instant/reads/ByExp/sra/SRX/SRX324/SRX324411/SRR937243/SRR937243.sra
LPS_4h_Replicate_S1
	ftp://ftp-trace.ncbi.nlm.nih.gov/sra/sra-instant/reads/ByExp/sra/SRX/SRX324/SRX324674/SRR938292/SRR938292.sra
	ftp://ftp-trace.ncbi.nlm.nih.gov/sra/sra-instant/reads/ByExp/sra/SRX/SRX324/SRX324674/SRR938293/SRR938293.sra
	ftp://ftp-trace.ncbi.nlm.nih.gov/sra/sra-instant/reads/ByExp/sra/SRX/SRX324/SRX324674/SRR938294/SRR938294.sra
	ftp://ftp-trace.ncbi.nlm.nih.gov/sra/sra-instant/reads/ByExp/sra/SRX/SRX324/SRX324674/SRR938295/SRR938295.sra
LPS_4h_Replicate_S3
	ftp://ftp-trace.ncbi.nlm.nih.gov/sra/sra-instant/reads/ByExp/sra/SRX/SRX324/SRX324676/SRR938300/SRR938300.sra
	ftp://ftp-trace.ncbi.nlm.nih.gov/sra/sra-instant/reads/ByExp/sra/SRX/SRX324/SRX324676/SRR938301/SRR938301.sra
	ftp://ftp-trace.ncbi.nlm.nih.gov/sra/sra-instant/reads/ByExp/sra/SRX/SRX324/SRX324676/SRR938302/SRR938302.sra
	ftp://ftp-trace.ncbi.nlm.nih.gov/sra/sra-instant/reads/ByExp/sra/SRX/SRX324/SRX324676/SRR938303/SRR938303.sra
LPS_4h_Replicate_S4
	ftp://ftp-trace.ncbi.nlm.nih.gov/sra/sra-instant/reads/ByExp/sra/SRX/SRX324/SRX324677/SRR938304/SRR938304.sra
	ftp://ftp-trace.ncbi.nlm.nih.gov/sra/sra-instant/reads/ByExp/sra/SRX/SRX324/SRX324677/SRR938305/SRR938305.sra
	ftp://ftp-trace.ncbi.nlm.nih.gov/sra/sra-instant/reads/ByExp/sra/SRX/SRX324/SRX324677/SRR938306/SRR938306.sra
	ftp://ftp-trace.ncbi.nlm.nih.gov/sra/sra-instant/reads/ByExp/sra/SRX/SRX324/SRX324677/SRR938307/SRR938307.sra
LPS_4h_Replicate_S5
	ftp://ftp-trace.ncbi.nlm.nih.gov/sra/sra-instant/reads/ByExp/sra/SRX/SRX324/SRX324678/SRR938308/SRR938308.sra
	ftp://ftp-trace.ncbi.nlm.nih.gov/sra/sra-instant/reads/ByExp/sra/SRX/SRX324/SRX324678/SRR938309/SRR938309.sra
	ftp://ftp-trace.ncbi.nlm.nih.gov/sra/sra-instant/reads/ByExp/sra/SRX/SRX324/SRX324678/SRR938310/SRR938310.sra
	ftp://ftp-trace.ncbi.nlm.nih.gov/sra/sra-instant/reads/ByExp/sra/SRX/SRX324/SRX324678/SRR938311/SRR938311.sra
LPS_4h_Replicate_S6
	ftp://ftp-trace.ncbi.nlm.nih.gov/sra/sra-instant/reads/ByExp/sra/SRX/SRX324/SRX324679/SRR938312/SRR938312.sra
	ftp://ftp-trace.ncbi.nlm.nih.gov/sra/sra-instant/reads/ByExp/sra/SRX/SRX324/SRX324679/SRR938313/SRR938313.sra
	ftp://ftp-trace.ncbi.nlm.nih.gov/sra/sra-instant/reads/ByExp/sra/SRX/SRX324/SRX324679/SRR938314/SRR938314.sra
	ftp://ftp-trace.ncbi.nlm.nih.gov/sra/sra-instant/reads/ByExp/sra/SRX/SRX324/SRX324679/SRR938315/SRR938315.sra
LPS_4h_Replicate_S10
	ftp://ftp-trace.ncbi.nlm.nih.gov/sra/sra-instant/reads/ByExp/sra/SRX/SRX324/SRX324683/SRR938328/SRR938328.sra
	ftp://ftp-trace.ncbi.nlm.nih.gov/sra/sra-instant/reads/ByExp/sra/SRX/SRX324/SRX324683/SRR938329/SRR938329.sra
	ftp://ftp-trace.ncbi.nlm.nih.gov/sra/sra-instant/reads/ByExp/sra/SRX/SRX324/SRX324683/SRR938330/SRR938330.sra
	ftp://ftp-trace.ncbi.nlm.nih.gov/sra/sra-instant/reads/ByExp/sra/SRX/SRX324/SRX324683/SRR938331/SRR938331.sra
LPS_4h_Replicate_S51
	ftp://ftp-trace.ncbi.nlm.nih.gov/sra/sra-instant/reads/ByExp/sra/SRX/SRX324/SRX324724/SRR938492/SRR938492.sra
	ftp://ftp-trace.ncbi.nlm.nih.gov/sra/sra-instant/reads/ByExp/sra/SRX/SRX324/SRX324724/SRR938493/SRR938493.sra
	ftp://ftp-trace.ncbi.nlm.nih.gov/sra/sra-instant/reads/ByExp/sra/SRX/SRX324/SRX324724/SRR938494/SRR938494.sra
	ftp://ftp-trace.ncbi.nlm.nih.gov/sra/sra-instant/reads/ByExp/sra/SRX/SRX324/SRX324724/SRR938495/SRR938495.sra
LPS_4h_Replicate_S52
	ftp://ftp-trace.ncbi.nlm.nih.gov/sra/sra-instant/reads/ByExp/sra/SRX/SRX324/SRX324725/SRR938496/SRR938496.sra
	ftp://ftp-trace.ncbi.nlm.nih.gov/sra/sra-instant/reads/ByExp/sra/SRX/SRX324/SRX324725/SRR938497/SRR938497.sra
	ftp://ftp-trace.ncbi.nlm.nih.gov/sra/sra-instant/reads/ByExp/sra/SRX/SRX324/SRX324725/SRR938498/SRR938498.sra
	ftp://ftp-trace.ncbi.nlm.nih.gov/sra/sra-instant/reads/ByExp/sra/SRX/SRX324/SRX324725/SRR938499/SRR938499.sra
LPS_6h_S1
	ftp://ftp-trace.ncbi.nlm.nih.gov/sra/sra-instant/reads/ByExp/sra/SRX/SRX324/SRX324482/SRR937524/SRR937524.sra
	ftp://ftp-trace.ncbi.nlm.nih.gov/sra/sra-instant/reads/ByExp/sra/SRX/SRX324/SRX324482/SRR937525/SRR937525.sra
	ftp://ftp-trace.ncbi.nlm.nih.gov/sra/sra-instant/reads/ByExp/sra/SRX/SRX324/SRX324482/SRR937526/SRR937526.sra
	ftp://ftp-trace.ncbi.nlm.nih.gov/sra/sra-instant/reads/ByExp/sra/SRX/SRX324/SRX324482/SRR937527/SRR937527.sra
LPS_6h_S2
	ftp://ftp-trace.ncbi.nlm.nih.gov/sra/sra-instant/reads/ByExp/sra/SRX/SRX324/SRX324483/SRR937528/SRR937528.sra
	ftp://ftp-trace.ncbi.nlm.nih.gov/sra/sra-instant/reads/ByExp/sra/SRX/SRX324/SRX324483/SRR937529/SRR937529.sra
	ftp://ftp-trace.ncbi.nlm.nih.gov/sra/sra-instant/reads/ByExp/sra/SRX/SRX324/SRX324483/SRR937530/SRR937530.sra
	ftp://ftp-trace.ncbi.nlm.nih.gov/sra/sra-instant/reads/ByExp/sra/SRX/SRX324/SRX324483/SRR937531/SRR937531.sra
LPS_6h_S3
	ftp://ftp-trace.ncbi.nlm.nih.gov/sra/sra-instant/reads/ByExp/sra/SRX/SRX324/SRX324484/SRR937532/SRR937532.sra
	ftp://ftp-trace.ncbi.nlm.nih.gov/sra/sra-instant/reads/ByExp/sra/SRX/SRX324/SRX324484/SRR937533/SRR937533.sra
	ftp://ftp-trace.ncbi.nlm.nih.gov/sra/sra-instant/reads/ByExp/sra/SRX/SRX324/SRX324484/SRR937534/SRR937534.sra
	ftp://ftp-trace.ncbi.nlm.nih.gov/sra/sra-instant/reads/ByExp/sra/SRX/SRX324/SRX324484/SRR937535/SRR937535.sra
LPS_6h_S5
	ftp://ftp-trace.ncbi.nlm.nih.gov/sra/sra-instant/reads/ByExp/sra/SRX/SRX324/SRX324486/SRR937540/SRR937540.sra
	ftp://ftp-trace.ncbi.nlm.nih.gov/sra/sra-instant/reads/ByExp/sra/SRX/SRX324/SRX324486/SRR937541/SRR937541.sra
	ftp://ftp-trace.ncbi.nlm.nih.gov/sra/sra-instant/reads/ByExp/sra/SRX/SRX324/SRX324486/SRR937542/SRR937542.sra
	ftp://ftp-trace.ncbi.nlm.nih.gov/sra/sra-instant/reads/ByExp/sra/SRX/SRX324/SRX324486/SRR937543/SRR937543.sra
LPS_6h_S8
	ftp://ftp-trace.ncbi.nlm.nih.gov/sra/sra-instant/reads/ByExp/sra/SRX/SRX324/SRX324489/SRR937552/SRR937552.sra
	ftp://ftp-trace.ncbi.nlm.nih.gov/sra/sra-instant/reads/ByExp/sra/SRX/SRX324/SRX324489/SRR937553/SRR937553.sra
	ftp://ftp-trace.ncbi.nlm.nih.gov/sra/sra-instant/reads/ByExp/sra/SRX/SRX324/SRX324489/SRR937554/SRR937554.sra
	ftp://ftp-trace.ncbi.nlm.nih.gov/sra/sra-instant/reads/ByExp/sra/SRX/SRX324/SRX324489/SRR937555/SRR937555.sra
LPS_6h_S9
	ftp://ftp-trace.ncbi.nlm.nih.gov/sra/sra-instant/reads/ByExp/sra/SRX/SRX324/SRX324490/SRR937556/SRR937556.sra
	ftp://ftp-trace.ncbi.nlm.nih.gov/sra/sra-instant/reads/ByExp/sra/SRX/SRX324/SRX324490/SRR937557/SRR937557.sra
	ftp://ftp-trace.ncbi.nlm.nih.gov/sra/sra-instant/reads/ByExp/sra/SRX/SRX324/SRX324490/SRR937558/SRR937558.sra
	ftp://ftp-trace.ncbi.nlm.nih.gov/sra/sra-instant/reads/ByExp/sra/SRX/SRX324/SRX324490/SRR937559/SRR937559.sra
LPS_6h_S11
	ftp://ftp-trace.ncbi.nlm.nih.gov/sra/sra-instant/reads/ByExp/sra/SRX/SRX324/SRX324492/SRR937564/SRR937564.sra
	ftp://ftp-trace.ncbi.nlm.nih.gov/sra/sra-instant/reads/ByExp/sra/SRX/SRX324/SRX324492/SRR937565/SRR937565.sra
	ftp://ftp-trace.ncbi.nlm.nih.gov/sra/sra-instant/reads/ByExp/sra/SRX/SRX324/SRX324492/SRR937566/SRR937566.sra
	ftp://ftp-trace.ncbi.nlm.nih.gov/sra/sra-instant/reads/ByExp/sra/SRX/SRX324/SRX324492/SRR937567/SRR937567.sra
LPS_6h_S12
	ftp://ftp-trace.ncbi.nlm.nih.gov/sra/sra-instant/reads/ByExp/sra/SRX/SRX324/SRX324493/SRR937568/SRR937568.sra
	ftp://ftp-trace.ncbi.nlm.nih.gov/sra/sra-instant/reads/ByExp/sra/SRX/SRX324/SRX324493/SRR937569/SRR937569.sra
	ftp://ftp-trace.ncbi.nlm.nih.gov/sra/sra-instant/reads/ByExp/sra/SRX/SRX324/SRX324493/SRR937570/SRR937570.sra
	ftp://ftp-trace.ncbi.nlm.nih.gov/sra/sra-instant/reads/ByExp/sra/SRX/SRX324/SRX324493/SRR937571/SRR937571.sra
LPS_6h_S13
	ftp://ftp-trace.ncbi.nlm.nih.gov/sra/sra-instant/reads/ByExp/sra/SRX/SRX324/SRX324494/SRR937572/SRR937572.sra
	ftp://ftp-trace.ncbi.nlm.nih.gov/sra/sra-instant/reads/ByExp/sra/SRX/SRX324/SRX324494/SRR937573/SRR937573.sra
	ftp://ftp-trace.ncbi.nlm.nih.gov/sra/sra-instant/reads/ByExp/sra/SRX/SRX324/SRX324494/SRR937574/SRR937574.sra
	ftp://ftp-trace.ncbi.nlm.nih.gov/sra/sra-instant/reads/ByExp/sra/SRX/SRX324/SRX324494/SRR937575/SRR937575.sra
LPS_6h_S14
	ftp://ftp-trace.ncbi.nlm.nih.gov/sra/sra-instant/reads/ByExp/sra/SRX/SRX324/SRX324495/SRR937576/SRR937576.sra
	ftp://ftp-trace.ncbi.nlm.nih.gov/sra/sra-instant/reads/ByExp/sra/SRX/SRX324/SRX324495/SRR937577/SRR937577.sra
	ftp://ftp-trace.ncbi.nlm.nih.gov/sra/sra-instant/reads/ByExp/sra/SRX/SRX324/SRX324495/SRR937578/SRR937578.sra
	ftp://ftp-trace.ncbi.nlm.nih.gov/sra/sra-instant/reads/ByExp/sra/SRX/SRX324/SRX324495/SRR937579/SRR937579.sra
LPS_6h_S15
	ftp://ftp-trace.ncbi.nlm.nih.gov/sra/sra-instant/reads/ByExp/sra/SRX/SRX324/SRX324496/SRR937580/SRR937580.sra
	ftp://ftp-trace.ncbi.nlm.nih.gov/sra/sra-instant/reads/ByExp/sra/SRX/SRX324/SRX324496/SRR937581/SRR937581.sra
	ftp://ftp-trace.ncbi.nlm.nih.gov/sra/sra-instant/reads/ByExp/sra/SRX/SRX324/SRX324496/SRR937582/SRR937582.sra
	ftp://ftp-trace.ncbi.nlm.nih.gov/sra/sra-instant/reads/ByExp/sra/SRX/SRX324/SRX324496/SRR937583/SRR937583.sra
LPS_6h_S16
	ftp://ftp-trace.ncbi.nlm.nih.gov/sra/sra-instant/reads/ByExp/sra/SRX/SRX324/SRX324497/SRR937584/SRR937584.sra
	ftp://ftp-trace.ncbi.nlm.nih.gov/sra/sra-instant/reads/ByExp/sra/SRX/SRX324/SRX324497/SRR937585/SRR937585.sra
	ftp://ftp-trace.ncbi.nlm.nih.gov/sra/sra-instant/reads/ByExp/sra/SRX/SRX324/SRX324497/SRR937586/SRR937586.sra
	ftp://ftp-trace.ncbi.nlm.nih.gov/sra/sra-instant/reads/ByExp/sra/SRX/SRX324/SRX324497/SRR937587/SRR937587.sra
LPS_6h_S17
	ftp://ftp-trace.ncbi.nlm.nih.gov/sra/sra-instant/reads/ByExp/sra/SRX/SRX324/SRX324498/SRR937588/SRR937588.sra
	ftp://ftp-trace.ncbi.nlm.nih.gov/sra/sra-instant/reads/ByExp/sra/SRX/SRX324/SRX324498/SRR937589/SRR937589.sra
	ftp://ftp-trace.ncbi.nlm.nih.gov/sra/sra-instant/reads/ByExp/sra/SRX/SRX324/SRX324498/SRR937590/SRR937590.sra
	ftp://ftp-trace.ncbi.nlm.nih.gov/sra/sra-instant/reads/ByExp/sra/SRX/SRX324/SRX324498/SRR937591/SRR937591.sra
LPS_6h_S18
	ftp://ftp-trace.ncbi.nlm.nih.gov/sra/sra-instant/reads/ByExp/sra/SRX/SRX324/SRX324499/SRR937592/SRR937592.sra
	ftp://ftp-trace.ncbi.nlm.nih.gov/sra/sra-instant/reads/ByExp/sra/SRX/SRX324/SRX324499/SRR937593/SRR937593.sra
	ftp://ftp-trace.ncbi.nlm.nih.gov/sra/sra-instant/reads/ByExp/sra/SRX/SRX324/SRX324499/SRR937594/SRR937594.sra
	ftp://ftp-trace.ncbi.nlm.nih.gov/sra/sra-instant/reads/ByExp/sra/SRX/SRX324/SRX324499/SRR937595/SRR937595.sra
LPS_6h_S20
	ftp://ftp-trace.ncbi.nlm.nih.gov/sra/sra-instant/reads/ByExp/sra/SRX/SRX324/SRX324501/SRR937600/SRR937600.sra
	ftp://ftp-trace.ncbi.nlm.nih.gov/sra/sra-instant/reads/ByExp/sra/SRX/SRX324/SRX324501/SRR937601/SRR937601.sra
	ftp://ftp-trace.ncbi.nlm.nih.gov/sra/sra-instant/reads/ByExp/sra/SRX/SRX324/SRX324501/SRR937602/SRR937602.sra
	ftp://ftp-trace.ncbi.nlm.nih.gov/sra/sra-instant/reads/ByExp/sra/SRX/SRX324/SRX324501/SRR937603/SRR937603.sra
LPS_6h_S21
	ftp://ftp-trace.ncbi.nlm.nih.gov/sra/sra-instant/reads/ByExp/sra/SRX/SRX324/SRX324502/SRR937604/SRR937604.sra
	ftp://ftp-trace.ncbi.nlm.nih.gov/sra/sra-instant/reads/ByExp/sra/SRX/SRX324/SRX324502/SRR937605/SRR937605.sra
	ftp://ftp-trace.ncbi.nlm.nih.gov/sra/sra-instant/reads/ByExp/sra/SRX/SRX324/SRX324502/SRR937606/SRR937606.sra
	ftp://ftp-trace.ncbi.nlm.nih.gov/sra/sra-instant/reads/ByExp/sra/SRX/SRX324/SRX324502/SRR937607/SRR937607.sra
LPS_6h_S61
	ftp://ftp-trace.ncbi.nlm.nih.gov/sra/sra-instant/reads/ByExp/sra/SRX/SRX324/SRX324542/SRR937764/SRR937764.sra
	ftp://ftp-trace.ncbi.nlm.nih.gov/sra/sra-instant/reads/ByExp/sra/SRX/SRX324/SRX324542/SRR937765/SRR937765.sra
	ftp://ftp-trace.ncbi.nlm.nih.gov/sra/sra-instant/reads/ByExp/sra/SRX/SRX324/SRX324542/SRR937766/SRR937766.sra
	ftp://ftp-trace.ncbi.nlm.nih.gov/sra/sra-instant/reads/ByExp/sra/SRX/SRX324/SRX324542/SRR937767/SRR937767.sra
LPS_6h_S63
	ftp://ftp-trace.ncbi.nlm.nih.gov/sra/sra-instant/reads/ByExp/sra/SRX/SRX324/SRX324544/SRR937772/SRR937772.sra
	ftp://ftp-trace.ncbi.nlm.nih.gov/sra/sra-instant/reads/ByExp/sra/SRX/SRX324/SRX324544/SRR937773/SRR937773.sra
	ftp://ftp-trace.ncbi.nlm.nih.gov/sra/sra-instant/reads/ByExp/sra/SRX/SRX324/SRX324544/SRR937774/SRR937774.sra
	ftp://ftp-trace.ncbi.nlm.nih.gov/sra/sra-instant/reads/ByExp/sra/SRX/SRX324/SRX324544/SRR937775/SRR937775.sra
LPS_6h_S64
	ftp://ftp-trace.ncbi.nlm.nih.gov/sra/sra-instant/reads/ByExp/sra/SRX/SRX324/SRX324545/SRR937776/SRR937776.sra
	ftp://ftp-trace.ncbi.nlm.nih.gov/sra/sra-instant/reads/ByExp/sra/SRX/SRX324/SRX324545/SRR937777/SRR937777.sra
	ftp://ftp-trace.ncbi.nlm.nih.gov/sra/sra-instant/reads/ByExp/sra/SRX/SRX324/SRX324545/SRR937778/SRR937778.sra
	ftp://ftp-trace.ncbi.nlm.nih.gov/sra/sra-instant/reads/ByExp/sra/SRX/SRX324/SRX324545/SRR937779/SRR937779.sra
LPS_6h_S65
	ftp://ftp-trace.ncbi.nlm.nih.gov/sra/sra-instant/reads/ByExp/sra/SRX/SRX324/SRX324546/SRR937780/SRR937780.sra
	ftp://ftp-trace.ncbi.nlm.nih.gov/sra/sra-instant/reads/ByExp/sra/SRX/SRX324/SRX324546/SRR937781/SRR937781.sra
	ftp://ftp-trace.ncbi.nlm.nih.gov/sra/sra-instant/reads/ByExp/sra/SRX/SRX324/SRX324546/SRR937782/SRR937782.sra
	ftp://ftp-trace.ncbi.nlm.nih.gov/sra/sra-instant/reads/ByExp/sra/SRX/SRX324/SRX324546/SRR937783/SRR937783.sra
Tube_Control_Unstimulated
	ftp://ftp-trace.ncbi.nlm.nih.gov/sra/sra-instant/reads/ByExp/sra/SRX/SRX325/SRX325667/SRR940184/SRR940184.sra
	ftp://ftp-trace.ncbi.nlm.nih.gov/sra/sra-instant/reads/ByExp/sra/SRX/SRX325/SRX325667/SRR940185/SRR940185.sra
	ftp://ftp-trace.ncbi.nlm.nih.gov/sra/sra-instant/reads/ByExp/sra/SRX/SRX325/SRX325667/SRR940186/SRR940186.sra
	ftp://ftp-trace.ncbi.nlm.nih.gov/sra/sra-instant/reads/ByExp/sra/SRX/SRX325/SRX325667/SRR940187/SRR940187.sra
Tube_Control_LPS_1h
	ftp://ftp-trace.ncbi.nlm.nih.gov/sra/sra-instant/reads/ByExp/sra/SRX/SRX325/SRX325668/SRR940188/SRR940188.sra
	ftp://ftp-trace.ncbi.nlm.nih.gov/sra/sra-instant/reads/ByExp/sra/SRX/SRX325/SRX325668/SRR940189/SRR940189.sra
	ftp://ftp-trace.ncbi.nlm.nih.gov/sra/sra-instant/reads/ByExp/sra/SRX/SRX325/SRX325668/SRR940190/SRR940190.sra
	ftp://ftp-trace.ncbi.nlm.nih.gov/sra/sra-instant/reads/ByExp/sra/SRX/SRX325/SRX325668/SRR940191/SRR940191.sra
Tube_Control_LPS_2h
	ftp://ftp-trace.ncbi.nlm.nih.gov/sra/sra-instant/reads/ByExp/sra/SRX/SRX325/SRX325669/SRR940192/SRR940192.sra
	ftp://ftp-trace.ncbi.nlm.nih.gov/sra/sra-instant/reads/ByExp/sra/SRX/SRX325/SRX325669/SRR940193/SRR940193.sra
	ftp://ftp-trace.ncbi.nlm.nih.gov/sra/sra-instant/reads/ByExp/sra/SRX/SRX325/SRX325669/SRR940194/SRR940194.sra
	ftp://ftp-trace.ncbi.nlm.nih.gov/sra/sra-instant/reads/ByExp/sra/SRX/SRX325/SRX325669/SRR940195/SRR940195.sra
Tube_Control_LPS_4h
	ftp://ftp-trace.ncbi.nlm.nih.gov/sra/sra-instant/reads/ByExp/sra/SRX/SRX325/SRX325670/SRR940196/SRR940196.sra
	ftp://ftp-trace.ncbi.nlm.nih.gov/sra/sra-instant/reads/ByExp/sra/SRX/SRX325/SRX325670/SRR940197/SRR940197.sra
	ftp://ftp-trace.ncbi.nlm.nih.gov/sra/sra-instant/reads/ByExp/sra/SRX/SRX325/SRX325670/SRR940198/SRR940198.sra
	ftp://ftp-trace.ncbi.nlm.nih.gov/sra/sra-instant/reads/ByExp/sra/SRX/SRX325/SRX325670/SRR940199/SRR940199.sra
Tube_Control_LPS_6h
	ftp://ftp-trace.ncbi.nlm.nih.gov/sra/sra-instant/reads/ByExp/sra/SRX/SRX325/SRX325671/SRR940200/SRR940200.sra
	ftp://ftp-trace.ncbi.nlm.nih.gov/sra/sra-instant/reads/ByExp/sra/SRX/SRX325/SRX325671/SRR940201/SRR940201.sra
	ftp://ftp-trace.ncbi.nlm.nih.gov/sra/sra-instant/reads/ByExp/sra/SRX/SRX325/SRX325671/SRR940202/SRR940202.sra
	ftp://ftp-trace.ncbi.nlm.nih.gov/sra/sra-instant/reads/ByExp/sra/SRX/SRX325/SRX325671/SRR940203/SRR940203.sra
